# Supplementary material for: Maize Terpene Synthase 8 (ZmTPS8) Contributes to a Complex Blend of Fungal-Elicited Antibiotics
Source: Plants (Basel). 2023 Mar 1;12(5):1111. doi: 10.3390/plants12051111 (PMC10005556; doi:10.3390/plants12051111)
Supplement: Supplementary file 1 [file plants-12-01111-s001.zip]

Archive with 5 entries (4 files):
- Table_S_Fig_S_ZIP/
- Table_S_Fig_S_ZIP/230208_ZmTPS8_Tables_S1_S7_final.xlsx
- __MACOSX/Table_S_Fig_S_ZIP/._230208_ZmTPS8_Tables_S1_S7_final.xlsx
- Table_S_Fig_S_ZIP/230208_ZmTPS8_Figure_S1_5.pdf
- __MACOSX/Table_S_Fig_S_ZIP/._230208_ZmTPS8_Figure_S1_5.pdf
