# Supplementary material for: Maize Terpene Synthase 8 (ZmTPS8) Contributes to a Complex Blend of Fungal-Elicited Antibiotics
Source: Plants (Basel). 2023 Mar 1;12(5):1111. doi: 10.3390/plants12051111 (PMC10005556; doi:10.3390/plants12051111)
Supplement: Supplementary file 1 [file plants-12-01111-s001.zip › Table_S_Fig_S_ZIP/230208_ZmTPS8_Tables_S1_S7_final.xlsx]

## Sheet: Table S1 terpenoid genes
	Table S1: Genome and gene database identifiers for all annotated maize farnesyl diphoshate synthases (FPS), terpene synthases and select cytochrome P450 (CYP) enzymes. Gene names assigned by the UniprotKB database and Maize B73 genome releases B73_refgen_v2 (V2), B73_refgen_v3 (V3), and Zm-B73-REFERENCE-GRAMENE-4.0 (V4) are presented for unambiguous identification of each discussed gene. For simp…
	Maize FPS family
	UniProt ID	V2 and V3 Gene ID	V4 Gene ID	Nomenclature	References		Maize FPS family Reference
	P49353	GRMZM2G168681	Zm00001d009431	ZmFPS1	Tang et al. 2022 (1)		1. Tang, H. V., Berryman, D. L., Mendoza, J., Yactayo-Chang, J. P., Li, Q. B., Christensen, S. A., Hunter, C. T., Best, N., Soubeyrand, E., Akhtar, T. A., Basset, G. J. & Block, A. K. 2022. Dedicated farnesyl diphosphate synthases circumvent isoprenoid-derived growth-defense tradeoffs in Zea mays. Plant J, 112, 207-220.
	K7V8H3	GRMZM2G147721	Zm00001d011673	ZmFPS2	Tang et al. 2022 (1)
	B4FVE3	GRMZM2G098569	Zm00001d043727	ZmFPS3	Tang et al. 2022 (1)
	Maize terpene synthase gene family
	UniProtKB/Genbank ID	V2 and V3 Gene ID	V4 Gene ID	Nomenclature	References		Maize TPS References
	ONM62934	NA	Zm00001d000337		none		1. Fu, J., Ren, F., Lu, X., Mao, H., Xu, M., Degenhardt, J., et al. (2016). A tandem array of ent-kaurene synthases in maize with roles in gibberellin and more specialized metabolism. Plant physiol., 170, 742-751.
	DAA36069	GRMZM2G093603	Zm00001d002349	ZmKSL3	Fu et al., 20161		2. Liang, J., Liu, J., Brown, R., Jia, M., Zhou, K., Peters, R. J., & Wang, Q. (2018). Direct production of dihydroxylated sesquiterpenoids by a maize terpene synthase. The Plant Journal, 94, 847-856.
	NP_001141888	GRMZM2G093526	Zm00001d002350	ZmKSL5	Fu et al. 20161		3. Richter, A., Schaff, C., Zhang, Z., Lipka, A. E., Tian, F., Köllner, T. G., et al. (2016). Characterization of biosynthetic pathways for the production of the volatile homoterpenes DMNT and TMTT in Zea mays. Plant Cell, 28, 2651-2665.
	AAO18435	GRMZM2G049538	Zm00001d002351	ZmTPS1	Fu et al., 20161		4. Köllner, T. G., Schnee, C., Li, S., Svatoš, A., Schneider, B., Gershenzon, J., & Degenhardt, J. (2008). Protonation of a neutral (S)-β-bisabolene intermediate is involved in (S)-β-macrocarpene formation by the maize sesquiterpene synthases TPS6 and TPS11. Journal of Biological Chemistry, 283, 20779-20788.
	ONM18692	GRMZM2G108609	Zm00001d004279	ZmTPS18	none		5. Köllner, T. G., Held, M., Lenk, C., Hiltpold, I., Turlings, T. C., Gershenzon, J., & Degenhardt, J. (2008). A maize (E)-β-caryophyllene synthase implicated in indirect defense responses against herbivores is not expressed in most American maize varieties. Plant Cell, 20, 482-494.
	ONM19013	GRMZM2G319445	Zm00001d004484		none		6. Köllner, T. G., Schnee, C., Gershenzon, J., & Degenhardt, J. (2004). The sesquiterpene hydrocarbons of maize (Zea mays) form five groups with distinct developmental and organ-specific distributions. Phytochemistry, 65(13), 1895-1902.
	ONM19045	GRMZM2G010356	Zm00001d004509	ZmTPS17	Liang et al., 20182		7. Schnee, C., Köllner, T. G., Held, M., Turlings, T. C., Gershenzon, J., & Degenhardt, J. (2006). The products of a single maize sesquiterpene synthase form a volatile defense signal that attracts natural enemies of maize herbivores. Proc. Natl. Acad. Sci. USA, 103, 1129-1134.
	AQK67958	GRMZM2G046615	Zm00001d015053	ZmTPS2	Richter et al., 20163		8. Murphy KM, Ma LT, Ding Y, Schmelz EA, Zerbe P (2018) Functional characterization of two class II diterpene synthases indicates additional specialized diterpenoid pathways in maize (Zea mays). Front. Plant Sci. 9,1542.
	AQK67959	GRMZM2G064406	Zm00001d015054	ZmTPS3	Richter et al., 20163		9. Fontana, A., Held, M., Fantaye, C. A., Turlings, T. C., Degenhardt, J., & Gershenzon, J. (2011). Attractiveness of constitutive and herbivore-induced sesquiterpene blends of maize to the parasitic wasp Cotesia marginiventris (Cresson). Journal of chemical ecology, 37, 582.
	ONM50868	GRMZM2G390124	Zm00001d018611		none		10. Harris LJ, Saparno A, Johnston A, Prisic S, Xu M, Allard S, et al. (2005) The maize An2 gene is induced by Fusarium attack and encodes an ent-copalyl diphosphate synthase. Plant Mol. Biol. 59, 881-894.
	AQK40795	GRMZM2G127087	Zm00001d024207	ZX1, TPS6	Ding et al. 202019, Kollner et al., 2008b4		11. Schmelz EA, Kaplan F, Huffaker A, Dafoe NJ, Vaughan MM, Ni X, et al. (2011) Identity, regulation, and activity of inducible diterpenoid phytoalexins in maize. Proc. Natl. Acad. Sci. USA 108, 5455-5460.
	AQK40798	GRMZM2G127087	Zm00001d024208	ZX2, TPS12	Ding et al. 2020 (19)		12. Ren, F., Mao, H., Liang, J., Liu, J., Shu, K., & Wang, Q. (2016). Functional characterization of ZmTPS7 reveals a maize τ-cadinol synthase involved in stress response. Planta 244, 1065-1074.
	AQK40803	GRMZM2G127087	Zm00001d024210	ZX3, TPS11	Ding et al. 2020 (19), Kollner et al., 2008b4		13. Mafu S, Ding Y, Murphy KM, Yaacoobi O, Addison JB, Wang Q, et al. (2018) Discovery, biosynthesis and stress-related accumulation of dolabradiene-derived defenses in maize. Plant Physiol. 176, 2677-2690.
	AQK40808	GRMZM2G028306	Zm00001d024211	ZX4, TPS13	Ding et al. 2020 (19)		14. Bensen R.J., Johal G..S, Crane V.C., Tossberg J.T., Schnable P.S., Meeley R.B., & Briggs S.P. (1995) Cloning and characterization of the maize An1 gene. Plant Cell 7, 75-84.
	AQK40889	GRMZM2G127336	Zm00001d024234	ZmTPS23	Kollner et al., 2008a5		15. Lin, C., Shen, B., Xu, Z., Köllner, T. G., Degenhardt, J., & Dooner, H. K. (2008). Characterization of the monoterpene synthase gene tps26, the ortholog of a gene induced by insect herbivory in maize. Plant physiol. 146, 940-951.
	AQK41075	GRMZM2G038340	Zm00001d024359	ZmTPS22	none		16. Ding Y., Murphy K.M., Poretsky E., Mafu S., Yang B., Char S.N. et al.(2019) Multiple genes recruited from hormone pathways partition maize diterpenoid defences. Nature Plants. 2019, doi: 10.1038/s41477-019-0509-6
	AQK41276	GRMZM2G465812	Zm00001d024477	ZmTPS9	none		17. Shen, B., Zheng, Z., & Dooner, H. K. (2000). A maize sesquiterpene cyclase gene induced by insect herbivory and volicitin: characterization of wild-type and mutant alleles. Proc. Natl. Acad. Sci. USA, 97, 14807-14812.
	AQK41278	GRMZM2G117319	Zm00001d024478	ZmTPS4	Kollner et al., 20046		18. Ding, Y., Huffaker, A., Köllner, T. G., Weckwerth, P., Robert, C. A., Spencer, J. L., et al. (2017). Selinene volatiles are essential precursors for maize defense promoting fungal pathogen resistance. Plant physiol. 175, 1455-1468.
	AQK41279	NA	Zm00001d024479		none		19. Ding, Y., Weckwerth, P. R., Poretsky, E., Murphy, K. M., Sims, J., Saldivar, E., et. Al. (2020). Genetic elucidation of interconnected antibiotic pathways mediating maize innate immunity. Nature Plants, 6, 1375-1388.
	AQK41280	NA	Zm00001d024480		none
	AQK41282	GRMZM2G074309	Zm00001d024481	ZmTPS5	Kollner et al., 20046
	AQK41285	GRMZM2G179092	Zm00001d024486	ZmTPS10	Schnee et al., 20067
	AQK41339	GRMZM2G068808	Zm00001d024512	ZmCPS3	Murphy et al., 20188
	AQK41341	NA	Zm00001d024514	ZmKSL6	none
	AQK41706	GRMZM2G309126	Zm00001d024667		none
	AQK41709	GRMZM2G016254	Zm00001d024669		none
	ONL98033	AC205502.4_FG004	Zm00001d029139	ZmTPS27	This study
	ONL98158	GRMZM2G038153	Zm00001d029195	ZmTPS8	This study, Fontana et al., 20119
	ONL98903	NA	Zm00001d029523		none
	ONL99283	GRMZM2G044481	Zm00001d029648	AN2/ZmCPS2	Harris et al., 2005 10; Schmelz et al., 2011 11
	ONM04668	AC217050.4_FG007	Zm00001d032230	ZmTPS7	Ren et al., 201612
	DAA49845	GRMZM2G016922	Zm00001d032858	ZmKSL4	Mafu et al., 201813
	ONM06436	GRMZM2G081554	Zm00001d032961	AN1/ZmCPS1	Bensen et al., 199514
	AQK79452	GRMZM2G451187	Zm00001d035682	ZmTPS15	none
	AQK82822	GRMZM2G030583	Zm00001d037092	ZmTPS26	Lin et al., 200815
	DAA54948	AC214360.3_FG001	Zm00001d041082	ZmKSL2	Ding et al., 201916
	AQL01434	GRMZM2G177098	Zm00001d045054	ZmTPS19/STC	Shen et al., 200017
	AQL06449	GRMZM2G011151	Zm00001d047440	ZmTPS21	Ding et al., 201718
	AQK49070	GRMZM2G445854	Zm00001d048867		none
	AQK49079	AC218998.2_FG011	Zm00001d048874	ZmCPS4	Murphy et al., 201810
	AQK51665	GRMZM2G391312	Zm00001d049957	ZmKSL1	none
	AQK60700	GRMZM2G061023	Zm00001d053916		none
	AQK60731	GRMZM2G061016	Zm00001d053918		none
	CYP71Z P450 subfamily
	UniProtKB/Genbank ID	V2 and V3 Gene ID	V4 Gene ID	Nomenclature	References		CYP71Z subfamily References
	AQK65277	GRMZM2G122654	Zm00001d014121	ZX5, ZmCYP71Z19	This study, Ding et al. 20203		1. Mafu, S., Ding, Y., Murphy, K.M., Yaacoobi, O., Addison, J.B., Wang, Q., et al. (2018) Discovery, biosynthesis and stress-related accumulation of dolabradiene-derived defenses in maize. Plant Physiol. 176, 2677-2690.
	AQK65312	NA	Zm00001d014134	ZX6, ZmCYP71Z18	This study, Ding et al. 20203, Mafu et al., 20181; Ding et al.,20192		2. Ding, Y., Murphy, K.M., Poretsky, E., Mafu, S., Yang, B., Char, S.N. et al.(2019) Multiple genes recruited from hormone pathways partition maize diterpenoid defences. Nature Plants. 2019, doi: 10.1038/s41477-019-0509-6
	AQK65314	GRMZM2G067591	Zm00001d014136	ZX7, ZmCYP71Z16	This study, Ding et al. 20203, Mafu et al., 20181; Ding et al.,20192		3. Ding, Y., Weckwerth, P. R., Poretsky, E., Murphy, K. M., Sims, J., Saldivar, E., et. Al. (2020). Genetic elucidation of interconnected antibiotic pathways mediating maize innate immunity. Nature Plants, 6, 1375-1388.

## Sheet: Table S2 Mapping Lines
	Table S2: Mapping lines used in this study. 95 members of the B73 x M162W Recombinant Inbred Line (RIL) subpopulation and 217 members of the Goodman Diversity Panel used to map relevant analytes in this study. Each RIL population mapping effort and Goodman Diversity Panel mapping effort in this publication leveraged all listed lines.
	Mapping Population	Line
	B73 x M162W NAM RIL subpopulation	E0001
	B73 x M162W NAM RIL subpopulation	E0003
	B73 x M162W NAM RIL subpopulation	E0004
	B73 x M162W NAM RIL subpopulation	E0005
	B73 x M162W NAM RIL subpopulation	E0006
	B73 x M162W NAM RIL subpopulation	E0007
	B73 x M162W NAM RIL subpopulation	E0008
	B73 x M162W NAM RIL subpopulation	E0009
	B73 x M162W NAM RIL subpopulation	E0010
	B73 x M162W NAM RIL subpopulation	E0011
	B73 x M162W NAM RIL subpopulation	E0013
	B73 x M162W NAM RIL subpopulation	E0014
	B73 x M162W NAM RIL subpopulation	E0016
	B73 x M162W NAM RIL subpopulation	E0019
	B73 x M162W NAM RIL subpopulation	E0020
	B73 x M162W NAM RIL subpopulation	E0021
	B73 x M162W NAM RIL subpopulation	E0029
	B73 x M162W NAM RIL subpopulation	E0030
	B73 x M162W NAM RIL subpopulation	E0033
	B73 x M162W NAM RIL subpopulation	E0036
	B73 x M162W NAM RIL subpopulation	E0037
	B73 x M162W NAM RIL subpopulation	E0038
	B73 x M162W NAM RIL subpopulation	E0039
	B73 x M162W NAM RIL subpopulation	E0040
	B73 x M162W NAM RIL subpopulation	E0041
	B73 x M162W NAM RIL subpopulation	E0042
	B73 x M162W NAM RIL subpopulation	E0044
	B73 x M162W NAM RIL subpopulation	E0045
	B73 x M162W NAM RIL subpopulation	E0046
	B73 x M162W NAM RIL subpopulation	E0047
	B73 x M162W NAM RIL subpopulation	E0048
	B73 x M162W NAM RIL subpopulation	E0051
	B73 x M162W NAM RIL subpopulation	E0052
	B73 x M162W NAM RIL subpopulation	E0054
	B73 x M162W NAM RIL subpopulation	E0055
	B73 x M162W NAM RIL subpopulation	E0056
	B73 x M162W NAM RIL subpopulation	E0058
	B73 x M162W NAM RIL subpopulation	E0059
	B73 x M162W NAM RIL subpopulation	E0060
	B73 x M162W NAM RIL subpopulation	E0061
	B73 x M162W NAM RIL subpopulation	E0062
	B73 x M162W NAM RIL subpopulation	E0063
	B73 x M162W NAM RIL subpopulation	E0064
	B73 x M162W NAM RIL subpopulation	E0065
	B73 x M162W NAM RIL subpopulation	E0067
	B73 x M162W NAM RIL subpopulation	E0069
	B73 x M162W NAM RIL subpopulation	E0070
	B73 x M162W NAM RIL subpopulation	E0072
	B73 x M162W NAM RIL subpopulation	E0073
	B73 x M162W NAM RIL subpopulation	E0075
	B73 x M162W NAM RIL subpopulation	E0076
	B73 x M162W NAM RIL subpopulation	E0077
	B73 x M162W NAM RIL subpopulation	E0079
	B73 x M162W NAM RIL subpopulation	E0080
	B73 x M162W NAM RIL subpopulation	E0081
	B73 x M162W NAM RIL subpopulation	E0083
	B73 x M162W NAM RIL subpopulation	E0084
	B73 x M162W NAM RIL subpopulation	E0085
	B73 x M162W NAM RIL subpopulation	E0088
	B73 x M162W NAM RIL subpopulation	E0089
	B73 x M162W NAM RIL subpopulation	E0090
	B73 x M162W NAM RIL subpopulation	E0091
	B73 x M162W NAM RIL subpopulation	E0092
	B73 x M162W NAM RIL subpopulation	E0093
	B73 x M162W NAM RIL subpopulation	E0094
	B73 x M162W NAM RIL subpopulation	E0095
	B73 x M162W NAM RIL subpopulation	E0096
	B73 x M162W NAM RIL subpopulation	E0097
	B73 x M162W NAM RIL subpopulation	E0099
	B73 x M162W NAM RIL subpopulation	E0101
	B73 x M162W NAM RIL subpopulation	E0102
	B73 x M162W NAM RIL subpopulation	E0103
	B73 x M162W NAM RIL subpopulation	E0105
	B73 x M162W NAM RIL subpopulation	E0106
	B73 x M162W NAM RIL subpopulation	E0107
	B73 x M162W NAM RIL subpopulation	E0109
	B73 x M162W NAM RIL subpopulation	E0110
	B73 x M162W NAM RIL subpopulation	E0111
	B73 x M162W NAM RIL subpopulation	E0114
	B73 x M162W NAM RIL subpopulation	E0116
	B73 x M162W NAM RIL subpopulation	E0118
	B73 x M162W NAM RIL subpopulation	E0124
	B73 x M162W NAM RIL subpopulation	E0127
	B73 x M162W NAM RIL subpopulation	E0128
	B73 x M162W NAM RIL subpopulation	E0130
	B73 x M162W NAM RIL subpopulation	E0131
	B73 x M162W NAM RIL subpopulation	E0132
	B73 x M162W NAM RIL subpopulation	E0133
	B73 x M162W NAM RIL subpopulation	E0134
	B73 x M162W NAM RIL subpopulation	E0136
	B73 x M162W NAM RIL subpopulation	E0137
	B73 x M162W NAM RIL subpopulation	E0138
	B73 x M162W NAM RIL subpopulation	E0140
	B73 x M162W NAM RIL subpopulation	E0141
	B73 x M162W NAM RIL subpopulation	E0142
	Goodman Diversity Panel	W117HT
	Goodman Diversity Panel	GA209
	Goodman Diversity Panel	NC222
	Goodman Diversity Panel	NC230
	Goodman Diversity Panel	NC232
	Goodman Diversity Panel	NC236
	Goodman Diversity Panel	NC238
	Goodman Diversity Panel	AB28A
	Goodman Diversity Panel	VAW6
	Goodman Diversity Panel	VA17
	Goodman Diversity Panel	VA59
	Goodman Diversity Panel	C103
	Goodman Diversity Panel	OH43
	Goodman Diversity Panel	WF9
	Goodman Diversity Panel	A634
	Goodman Diversity Panel	A635
	Goodman Diversity Panel	C123
	Goodman Diversity Panel	CI64
	Goodman Diversity Panel	H95
	Goodman Diversity Panel	OH7B
	Goodman Diversity Panel	R168
	Goodman Diversity Panel	TX303
	Goodman Diversity Panel	VA22
	Goodman Diversity Panel	W182B
	Goodman Diversity Panel	MT42
	Goodman Diversity Panel	CM37
	Goodman Diversity Panel	CI31A
	Goodman Diversity Panel	A188
	Goodman Diversity Panel	K55
	Goodman Diversity Panel	TX601
	Goodman Diversity Panel	A239
	Goodman Diversity Panel	A556
	Goodman Diversity Panel	A680
	Goodman Diversity Panel	IDS28
	Goodman Diversity Panel	IDS69
	Goodman Diversity Panel	IDS91
	Goodman Diversity Panel	MS153
	Goodman Diversity Panel	MS1334
	Goodman Diversity Panel	VA99
	Goodman Diversity Panel	CI3A
	Goodman Diversity Panel	CI187-2
	Goodman Diversity Panel	B2
	Goodman Diversity Panel	33-16
	Goodman Diversity Panel	H49
	Goodman Diversity Panel	CMV3
	Goodman Diversity Panel	A6
	Goodman Diversity Panel	A441-5
	Goodman Diversity Panel	B73HTRHM
	Goodman Diversity Panel	B164
	Goodman Diversity Panel	CH9
	Goodman Diversity Panel	CH701-30
	Goodman Diversity Panel	CM7
	Goodman Diversity Panel	CML5
	Goodman Diversity Panel	CML61
	Goodman Diversity Panel	CML91
	Goodman Diversity Panel	CML92
	Goodman Diversity Panel	CML103
	Goodman Diversity Panel	CML157Q
	Goodman Diversity Panel	CML158Q
	Goodman Diversity Panel	CML218
	Goodman Diversity Panel	CML220
	Goodman Diversity Panel	CML258
	Goodman Diversity Panel	CML261
	Goodman Diversity Panel	CML281
	Goodman Diversity Panel	CML311
	Goodman Diversity Panel	CML314
	Goodman Diversity Panel	CML321
	Goodman Diversity Panel	CML322
	Goodman Diversity Panel	CML323
	Goodman Diversity Panel	CML328
	Goodman Diversity Panel	CML331
	Goodman Diversity Panel	CML332
	Goodman Diversity Panel	CML333
	Goodman Diversity Panel	CML341
	Goodman Diversity Panel	CO106
	Goodman Diversity Panel	CO125
	Goodman Diversity Panel	CO255
	Goodman Diversity Panel	D940Y
	Goodman Diversity Panel	E2558W
	Goodman Diversity Panel	EP1
	Goodman Diversity Panel	GT112
	Goodman Diversity Panel	H91
	Goodman Diversity Panel	K64
	Goodman Diversity Panel	K148
	Goodman Diversity Panel	KI3
	Goodman Diversity Panel	KI11
	Goodman Diversity Panel	KI21
	Goodman Diversity Panel	KI43
	Goodman Diversity Panel	KY21
	Goodman Diversity Panel	L578
	Goodman Diversity Panel	M162W
	Goodman Diversity Panel	N6
	Goodman Diversity Panel	NC260
	Goodman Diversity Panel	NC290A
	Goodman Diversity Panel	NC294
	Goodman Diversity Panel	NC296
	Goodman Diversity Panel	NC296A
	Goodman Diversity Panel	NC300
	Goodman Diversity Panel	NC302
	Goodman Diversity Panel	NC304
	Goodman Diversity Panel	NC306
	Goodman Diversity Panel	NC310
	Goodman Diversity Panel	NC318
	Goodman Diversity Panel	NC320
	Goodman Diversity Panel	NC324
	Goodman Diversity Panel	NC326
	Goodman Diversity Panel	NC328
	Goodman Diversity Panel	NC336
	Goodman Diversity Panel	NC338
	Goodman Diversity Panel	NC340
	Goodman Diversity Panel	NC344
	Goodman Diversity Panel	NC346
	Goodman Diversity Panel	NC348
	Goodman Diversity Panel	NC352
	Goodman Diversity Panel	NC362
	Goodman Diversity Panel	NC364
	Goodman Diversity Panel	NC366
	Goodman Diversity Panel	NC368
	Goodman Diversity Panel	OH43E
	Goodman Diversity Panel	PA762
	Goodman Diversity Panel	PA875
	Goodman Diversity Panel	SA24
	Goodman Diversity Panel	SC55
	Goodman Diversity Panel	T234
	Goodman Diversity Panel	U267Y
	Goodman Diversity Panel	VA14
	Goodman Diversity Panel	VA85
	Goodman Diversity Panel	CML11
	Goodman Diversity Panel	KI14
	Goodman Diversity Panel	KI44
	Goodman Diversity Panel	CML69
	Goodman Diversity Panel	CML77
	Goodman Diversity Panel	CI21E
	Goodman Diversity Panel	F6
	Goodman Diversity Panel	OH40B
	Goodman Diversity Panel	K4
	Goodman Diversity Panel	W22
	Goodman Diversity Panel	M14
	Goodman Diversity Panel	R177
	Goodman Diversity Panel	4226
	Goodman Diversity Panel	SC213R
	Goodman Diversity Panel	SC357
	Goodman Diversity Panel	B10
	Goodman Diversity Panel	I205
	Goodman Diversity Panel	L317
	Goodman Diversity Panel	SG18
	Goodman Diversity Panel	A659
	Goodman Diversity Panel	TZI9
	Goodman Diversity Panel	TZI10
	Goodman Diversity Panel	TZI18
	Goodman Diversity Panel	NC264
	Goodman Diversity Panel	SD44
	Goodman Diversity Panel	NC262
	Goodman Diversity Panel	TZI11
	Goodman Diversity Panel	TZI16
	Goodman Diversity Panel	MP339
	Goodman Diversity Panel	B64
	Goodman Diversity Panel	MO18W
	Goodman Diversity Panel	B52
	Goodman Diversity Panel	B14A
	Goodman Diversity Panel	B68
	Goodman Diversity Panel	B37
	Goodman Diversity Panel	B46
	Goodman Diversity Panel	B57
	Goodman Diversity Panel	B73
	Goodman Diversity Panel	B76
	Goodman Diversity Panel	ND246
	Goodman Diversity Panel	T8
	Goodman Diversity Panel	T232
	Goodman Diversity Panel	NC250
	Goodman Diversity Panel	DE811
	Goodman Diversity Panel	N192
	Goodman Diversity Panel	MO1W
	Goodman Diversity Panel	IA5125
	Goodman Diversity Panel	KY228
	Goodman Diversity Panel	MS71
	Goodman Diversity Panel	A554
	Goodman Diversity Panel	A619
	Goodman Diversity Panel	A632
	Goodman Diversity Panel	A654
	Goodman Diversity Panel	A679
	Goodman Diversity Panel	A682
	Goodman Diversity Panel	MO24W
	Goodman Diversity Panel	PA91
	Goodman Diversity Panel	CI66
	Goodman Diversity Panel	VA26
	Goodman Diversity Panel	VA35
	Goodman Diversity Panel	W153R
	Goodman Diversity Panel	R229
	Goodman Diversity Panel	B103
	Goodman Diversity Panel	B105
	Goodman Diversity Panel	CML38
	Goodman Diversity Panel	CML247
	Goodman Diversity Panel	CML254
	Goodman Diversity Panel	CML277
	Goodman Diversity Panel	B109
	Goodman Diversity Panel	DE1
	Goodman Diversity Panel	SD40
	Goodman Diversity Panel	A661
	Goodman Diversity Panel	B77
	Goodman Diversity Panel	B79
	Goodman Diversity Panel	B84
	Goodman Diversity Panel	B75
	Goodman Diversity Panel	N28HT
	Goodman Diversity Panel	NC33
	Goodman Diversity Panel	MO17
	Goodman Diversity Panel	OH603
	Goodman Diversity Panel	MO45
	Goodman Diversity Panel	MO46
	Goodman Diversity Panel	MO47
	Goodman Diversity Panel	CM105
	Goodman Diversity Panel	H105W
	Goodman Diversity Panel	H84
	Goodman Diversity Panel	H99
	Goodman Diversity Panel	4722
	Goodman Diversity Panel	HP301
	Goodman Diversity Panel	SG1533

## Sheet: Table S3 B73_V2_interval
	Table S3: Genes present in the chromosome 1 locus identified. B73_RefGen_v2 genomic region spanning statistically significant SNPS (Fig. 2A-F and Fig. S3A) detected on chromosome 1 in the B73 x M162W RIL and Goodman diversity panel metabolite-lead mapping studies
	B73 V2 gene ID	Chromosome	B73 V2 start position	B73 V4 gene ID	V2 MapMan BinName	V2 MapMan Description	.
	GRMZM2G129872	1	48006727	Zm00001d028845	RNA.regulation of transcription.MYB domain transcription factor family'	weakly similar to ( 166) AT2G47460 | Symbols: MYB12, ATMYB12, PFG1 | MYB12 (MYB DOMAIN PROTEIN 12); DNA binding / transcription activator/ transcription factor | chr2:19476438-19479242 FORWARDweakly similar to ( 186) MYBP_MAIZE Myb-related protein P - Zea mays (Maize)weakly similar to ( 172) loc_os03g19120 12003.m07329 protein yellow seed1, putative seq=cds; coord=1:48006727..48007861:-1; parent_…	.
	GRMZM2G016020	1	48010042		RNA.regulation of transcription.MYB domain transcription factor family'	weakly similar to ( 166) AT2G47460 | Symbols: MYB12, ATMYB12, PFG1 | MYB12 (MYB DOMAIN PROTEIN 12); DNA binding / transcription activator/ transcription factor | chr2:19476438-19479242 FORWARDweakly similar to ( 186) MYBP_MAIZE Myb-related protein P - Zea mays (Maize)weakly similar to ( 172) loc_os03g19120 12003.m07329 protein yellow seed1, putative seq=cds; coord=1:48010042..48010786:-1; parent_…	.
	GRMZM2G335358	1	48019625	Zm00001d028845	RNA.regulation of transcription.MYB domain transcription factor family'	weakly similar to ( 164) MYBP_MAIZE Myb-related protein P - Zea mays (Maize) seq=cds; coord=1:48019625..48020672:-1; parent_gene=GRMZM2G335358'	.
	GRMZM2G057027	1	48092121	Zm00001d028842	RNA.regulation of transcription.MYB domain transcription factor family'	moderately similar to ( 232) AT2G47460 | Symbols: MYB12, ATMYB12, PFG1 | MYB12 (MYB DOMAIN PROTEIN 12); DNA binding / transcription activator/ transcription factor | chr2:19476438-19479242 FORWARDmoderately similar to ( 406) MYBP_MAIZE Myb-related protein P - Zea mays (Maize)moderately similar to ( 300) loc_os03g19120 12003.m07329 protein yellow seed1, putative seq=cds; coord=1:48092238..48097446…	.
	GRMZM2G064597	1	48107459	Zm00001d028845	RNA.regulation of transcription.MYB domain transcription factor family'	weakly similar to ( 130) MYBP_MAIZE Myb-related protein P - Zea mays (Maize) seq=cds; coord=1:48107459..48108272:-1; parent_gene=GRMZM2G064597'	.
	GRMZM2G084799	1	48117497	Zm00001d028850	RNA.regulation of transcription.MYB domain transcription factor family'	moderately similar to ( 232) AT2G47460 | Symbols: MYB12, ATMYB12, PFG1 | MYB12 (MYB DOMAIN PROTEIN 12); DNA binding / transcription activator/ transcription factor | chr2:19476438-19479242 FORWARDmoderately similar to ( 392) MYBP_MAIZE Myb-related protein P - Zea mays (Maize)moderately similar to ( 297) loc_os03g19120 12003.m07329 protein yellow seed1, putative seq=cds; coord=1:48117497..48128047…	.
	GRMZM2G111990	1	48139884		RNA.regulation of transcription.MYB domain transcription factor family'	very weakly similar to (83.6) AT3G23250 | Symbols: MYB15, ATY19, ATMYB15 | MYB15 (MYB DOMAIN PROTEIN 15); DNA binding / transcription factor | chr3:8309742-8310624 FORWARDweakly similar to ( 101) MYBP_MAIZE Myb-related protein P - Zea mays (Maize)very weakly similar to (95.1) loc_os03g19120 12003.m07329 protein yellow seed1, putative seq=cds; coord=1:48139884..48141013:-1; parent_gene=GRMZM2G1119…	.
	GRMZM2G112263	1	48158038	Zm00001d028849	RNA.regulation of transcription.MYB domain transcription factor family'	very weakly similar to ( 100) AT2G47460 | Symbols: MYB12, ATMYB12, PFG1 | MYB12 (MYB DOMAIN PROTEIN 12); DNA binding / transcription activator/ transcription factor | chr2:19476438-19479242 FORWARDweakly similar to ( 114) MYBP_MAIZE Myb-related protein P - Zea mays (Maize)weakly similar to ( 103) loc_os03g19120 12003.m07329 protein yellow seed1, putative seq=cds; coord=1:48158038..48158425:1; par…	.
	GRMZM2G066352	1	48232796	Zm00001d028855	amino acid metabolism.synthesis.aromatic aa.phenylalanine and tyrosine'	weakly similar to ( 145) AT4G33680 | Symbols: AGD2 | AGD2 (ABERRANT GROWTH AND DEATH 2); L,L-diaminopimelate aminotransferase/ transaminase | chr4:16171847-16174630 REVERSEweakly similar to ( 166) loc_os03g18810 12003.m35176 protein transaminase/ transferase, transferring nitrogenous groups, putative, expressed seq=cds; coord=1:48232796..48238899:-1; parent_gene=GRMZM2G066352'	.
	GRMZM2G452170	1	48359567	Zm00001d028859	not assigned.unknown'	weakly similar to ( 113) AT3G60590 | Symbols: | unknown protein | chr3:22399043-22399753 FORWARDmoderately similar to ( 276) loc_os04g45200 12004.m09473 protein expressed protein seq=cds; coord=1:48359567..48360346:-1; parent_gene=GRMZM2G452170'	.
	GRMZM2G021433	1	48419490	Zm00001d028862	not assigned.unknown'	very weakly similar to (86.3) AT1G56320 | Symbols: | unknown protein | chr1:21085722-21086459 REVERSEmoderately similar to ( 213) loc_os03g19170 12003.m07334 protein expressed protein seq=cds; coord=1:48419490..48420988:-1; parent_gene=GRMZM2G021433'	.
	GRMZM2G317487	1	48527241	Zm00001d028863	not assigned.unknown'	very weakly similar to (89.4) AT4G02110 | Symbols: | transcription coactivator | chr4:935191-940191 FORWARDweakly similar to ( 140) loc_os03g19190 12003.m07336 protein BRCA1 C Terminus domain containing protein, expressed seq=cds; coord=1:48527241..48530179:1; parent_gene=GRMZM2G317487'	.
	GRMZM2G022945	1	48531013	Zm00001d028863	not assigned.unknown'	moderately similar to ( 310) AT4G02110 | Symbols: | transcription coactivator | chr4:935191-940191 FORWARDhighly similar to ( 868) loc_os03g19190 12003.m07336 protein BRCA1 C Terminus domain containing protein, expressed seq=cds; coord=1:48531013..48534628:1; parent_gene=GRMZM2G022945'	.
	GRMZM2G010000	1	48553016	Zm00001d028866	stress.abiotic.heat'	moderately similar to ( 346) AT4G02100 | Symbols: | DNAJ heat shock N-terminal domain-containing protein | chr4:930228-932049 FORWARDhighly similar to ( 670) loc_os03g19200 12003.m07337 protein heat shock protein binding protein, putative, expressed seq=cds; coord=1:48553016..48556046:-1; parent_gene=GRMZM2G010000'	.
	GRMZM2G013957	1	48657509	Zm00001d028867	not assigned.unknown'	seq=cds; coord=1:48657690..48660814:-1; parent_gene=GRMZM2G013957'	.
	GRMZM2G013783	1	48684987	Zm00001d028868	lipid metabolism.FA synthesis and FA elongation.acyl coa ligase'	highly similar to ( 853) AT3G16910 | Symbols: AAE7, ACN1 | AAE7 (ACYL-ACTIVATING ENZYME 7); AMP binding / acetate-CoA ligase | chr3:5773231-5775411 REVERSEweakly similar to ( 139) 4CL1_SOLTU 4-coumarate--CoA ligase 1 (EC 6.2.1.12) (4CL 1) (4-coumaroyl-CoA synthase 1) - Solanum tuberosum (Potato)nearly identical (1050) loc_os03g19240 12003.m07341 protein AMP-binding protein, putative, expressed se…	.
	GRMZM2G475971	1	48763441	Zm00001d028870	not assigned.unknown'	weakly similar to ( 110) loc_os03g19260 12003.m07343 protein expressed protein seq=cds; coord=1:48763441..48764344:-1; parent_gene=GRMZM2G475971'	.
	AC219108.3_FG001	1	48775964		not assigned.unknown'	seq=cds; coord=1:48775964..48776345:1; parent_gene=AC219108.3_FG001'	.
	GRMZM2G084389	1	48876694	Zm00001d028873	protein.targeting.mitochondria'	weakly similar to ( 171) AT4G16160 | Symbols: ATOEP16-2, ATOEP16-S | mitochondrial import inner membrane translocase subunit Tim17/Tim22/Tim23 family protein | chr4:9157545-9158738 FORWARDmoderately similar to ( 242) loc_os03g19290 12003.m101322 protein expressed protein seq=cds; coord=1:48876694..48878195:1; parent_gene=GRMZM2G084389'	.
	GRMZM2G383790	1	48889909	Zm00001d028874	misc.UDP glucosyl and glucoronyl transferases'	moderately similar to ( 420) AT3G62720 | Symbols: ATXT1, XT1, XXT1 | XT1 (XYLOSYLTRANSFERASE 1); UDP-xylosyltransferase/ transferase/ transferase, transferring glycosyl groups / xyloglucan 6-xylosyltransferase | chr3:23201326-23202708 FORWARDhighly similar to ( 535) loc_os03g19310 12003.m07348 protein glycosyltransferase 3, putative, expressed seq=cds; coord=1:48889909..48891276:-1; parent_gene=G…	.
	GRMZM2G003984	1	48953687	Zm00001d028875	protein.degradation.serine protease'	nearly identical (1185) AT5G26860 | Symbols: LON_ARA_ARA, LON1 | LON1 (LON PROTEASE 1); ATP binding / ATP-dependent peptidase/ serine-type peptidase | chr5:9451048-9456631 FORWARDnearly identical (1310) LONH2_MAIZE Lon protease homolog 2, mitochondrial precursor (EC 3.4.21.-) - Zea mays (Maize)nearly identical (1308) loc_os07g48960 12007.m09105 protein lon protease homolog 2, mitochondrial precur…	.
	GRMZM2G439819	1	49065183	Zm00001d028876	RNA.regulation of transcription.putative transcription regulator'	moderately similar to ( 279) AT1G68580 | Symbols: | agenet domain-containing protein / bromo-adjacent homology (BAH) domain-containing protein | chr1:25752869-25755631 FORWARDweakly similar to ( 167) CDC2_MAIZE Cell division control protein 2 homolog (EC 2.7.11.22) (EC 2.7.11.23) (p34cdc2) - Zea mays (Maize)moderately similar to ( 481) loc_os08g33420 12008.m07332 protein agenet domain containing …	.
	GRMZM2G038015	1	49090944	Zm00001d028879	not assigned.unknown'	weakly similar to ( 112) loc_os03g19370 12003.m07354 protein ocs element-binding factor 1, putative, expressed seq=cds; coord=1:49090944..49091860:1; parent_gene=GRMZM2G038015'	.
	GRMZM2G301823	1	49130534	Zm00001d028880	PS.calvin cycle'	weakly similar to ( 123) AT2G47400 | Symbols: CP12-1, CP12 | CP12-1 | chr2:19446889-19447263 FORWARDweakly similar to ( 162) loc_os03g19380 12003.m07355 protein CP12-2, putative, expressed seq=cds; coord=1:49130534..49131302:1; parent_gene=GRMZM2G301823'	.
	GRMZM2G179155	1	49192807	Zm00001d028885	not assigned.unknown'	moderately similar to ( 245) AT1G56423 | Symbols: | unknown protein | chr1:21129075-21130558 FORWARDmoderately similar to ( 336) loc_os03g19400 12003.m07357 protein expressed protein seq=cds; coord=1:49192807..49195929:1; parent_gene=GRMZM2G179155'	.
	GRMZM2G140432	1	49207907	Zm00001d028886	not assigned.unknown'	nearly identical (1351) AT2G47390 | Symbols: | serine-type endopeptidase/ serine-type peptidase | chr2:19442278-19446253 REVERSEnearly identical (1568) loc_os03g19410 12003.m07358 protein secreted protein, putative, expressed seq=cds; coord=1:49207907..49216831:1; parent_gene=GRMZM2G140432'	.
	GRMZM2G140427	1	49218606		not assigned.unknown'	seq=cds; coord=1:49218606..49219526:-1; parent_gene=GRMZM2G140427'	.
	GRMZM5G854284	1	49220652		not assigned.unknown'	seq=cds; coord=1:49220830..49221243:-1; parent_gene=GRMZM5G854284'	.
	GRMZM2G440330	1	49223949		not assigned.unknown'	seq=cds; coord=1:49223949..49224629:1; parent_gene=GRMZM2G440330'	.
	GRMZM5G807294	1	49278948		not assigned.unknown'	seq=cds; coord=1:49278948..49279565:1; parent_gene=GRMZM5G807294'	.
	GRMZM2G030036	1	49287309	Zm00001d028888	metal handling.binding, chelation and storage'	moderately similar to ( 301) AT1G56430 | Symbols: ATNAS4, NAS4 | NAS4 (NICOTIANAMINE SYNTHASE 4); nicotianamine synthase | chr1:21137023-21137997 FORWARDmoderately similar to ( 479) NAS2_ORYSA Nicotianamine synthase 2 (EC 2.5.1.43) (S-adenosyl-L-methionine:S-adenosyl-L-methionine:S-adenosyl-methionine 3-amino-3-carboxypropyltransferase 2) (OsNAS2) - Oryza sativa (Rice)moderately similar to ( 485)…	.
	GRMZM2G124785	1	49320819	Zm00001d028887	metal handling.binding, chelation and storage'	moderately similar to ( 302) AT1G56430 | Symbols: ATNAS4, NAS4 | NAS4 (NICOTIANAMINE SYNTHASE 4); nicotianamine synthase | chr1:21137023-21137997 FORWARDmoderately similar to ( 483) NAS2_ORYSA Nicotianamine synthase 2 (EC 2.5.1.43) (S-adenosyl-L-methionine:S-adenosyl-L-methionine:S-adenosyl-methionine 3-amino-3-carboxypropyltransferase 2) (OsNAS2) - Oryza sativa (Rice)moderately similar to ( 488)…	.
	GRMZM2G092442	1	49392372	Zm00001d028889	not assigned.unknown'	moderately similar to ( 231) AT2G16760 | Symbols: | FUNCTIONS IN: molecular_function unknown; LOCATED IN: endoplasmic reticulum; EXPRESSED IN: 10 plant structures; EXPRESSED DURING: 6 growth stages; CONTAINS InterPro DOMAIN/s: Six-bladed beta-propeller, TolB-like (InterPro:IPR011042); BEST Arabidopsis thaliana protein match is: unknown protein (TAIR:AT2G47370.1); Has 78 Blast hits to 78 proteins …	.
	GRMZM2G043484	1	49406199	Zm00001d028890	RNA.regulation of transcription.Polycomb Group (PcG)'	highly similar to ( 754) AT4G02020 | Symbols: EZA1, SWN, SDG10 | SWN (SWINGER); transcription factor | chr4:886693-891743 FORWARDnearly identical (1664) EZ3_MAIZE Polycomb protein EZ3 (Enhancer of zeste protein 3) - Zea mays (Maize)nearly identical (1255) loc_os03g19480 12003.m07364 protein polycomb protein EZ3, putative, expressed seq=cds; coord=1:49406255..49416182:-1; parent_gene=GRMZM2G043484'	.
	GRMZM5G824629	1	49614813	Zm00001d028894	protein.degradation.ubiquitin.E2'	moderately similar to ( 323) AT3G17000 | Symbols: UBC32 | UBC32 (ubiquitin-conjugating enzyme 32); ubiquitin-protein ligase | chr3:5797296-5799467 FORWARDmoderately similar to ( 458) loc_os03g19500 12003.m07367 protein ubiquitinating enzyme, putative, expressed seq=cds; coord=1:49614813..49617825:1; parent_gene=GRMZM5G824629'	.
	GRMZM2G056373	1	49620252	Zm00001d028895	protein.degradation.serine protease'	weakly similar to ( 122) AT1G02560 | Symbols: CLPP5, NCLPP5, NCLPP1 | CLPP5 (NUCLEAR ENCODED CLP PROTEASE 5); serine-type endopeptidase | chr1:538000-539805 FORWARDweakly similar to ( 152) loc_os03g19510 12003.m07368 protein ATP-dependent Clp protease proteolytic subunit 1, putative, expressed seq=cds; coord=1:49620252..49621863:-1; parent_gene=GRMZM2G056373'	.
	GRMZM2G011483	1	49650495	Zm00001d028896	not assigned.unknown'	highly similar to ( 797) AT5G26850 | Symbols: | INVOLVED IN: biological_process unknown; LOCATED IN: chloroplast; EXPRESSED IN: 23 plant structures; EXPRESSED DURING: 13 growth stages; BEST Arabidopsis thaliana protein match is: cyclin-related (TAIR:AT2G41830.1); Has 199 Blast hits to 197 proteins in 66 species: Archae - 0; Bacteria - 0; Metazoa - 113; Fungi - 19; Plants - 59; Viruses - 0; Other …	.
	GRMZM2G121871	1	49722482	Zm00001d028898	RNA.processing.RNA helicase'	highly similar to ( 937) AT2G47330 | Symbols: | DEAD/DEAH box helicase, putative | chr2:19429083-19431617 REVERSEmoderately similar to ( 321) DB10_NICSY ATP-dependent RNA helicase-like protein DB10 (EC 3.6.1.-) - Nicotiana sylvestris (Wood tobacco)nearly identical (1140) loc_os03g19530 12003.m07370 protein pre-mRNA-processing ATP-dependent RNA helicase prp-5, putative, expressed seq=cds; coord=1:…	.
	GRMZM2G422295	1	49736192	Zm00001d028899	not assigned.unknown'	weakly similar to ( 167) loc_os03g19540 12003.m35552 protein expressed protein seq=cds; coord=1:49736192..49736969:1; parent_gene=GRMZM2G422295'	.
	GRMZM2G121957	1	49739214	Zm00001d028900	not assigned.unknown'	weakly similar to ( 113) loc_os03g19550 12003.m07371 protein retrotransposon protein, putative, unclassified, expressed seq=cds; coord=1:49739214..49741076:1; parent_gene=GRMZM2G121957'	.
	GRMZM2G121960	1	49772908	Zm00001d028901	RNA.processing'	highly similar to ( 687) AT3G17040 | Symbols: HCF107 | HCF107 (HIGH CHLOROPHYLL FLUORESCENT 107); binding | chr3:5809378-5812605 REVERSEmoderately similar to ( 270) MBB1_CHLRE PsbB mRNA maturation factor Mbb1, chloroplast precursor - Chlamydomonas reinhardtiihighly similar to ( 893) loc_os03g19560 12003.m35182 protein psbB mRNA maturation factor Mbb1, chloroplast precursor, putative, expressed se…	.
	AC225345.3_FG009	1	49797006	Zm00001d028901	not assigned.unknown'	seq=cds; coord=1:49797006..49797959:1; parent_gene=AC225345.3_FG009'	.
	GRMZM2G013853	1	49812677	Zm00001d028902	not assigned.unknown'	very weakly similar to (98.2) loc_os03g19570 12003.m07373 protein fip1 motif family protein, expressed seq=cds; coord=1:49812677..49813221:-1; parent_gene=GRMZM2G013853'	.
	GRMZM2G013639	1	49814504	Zm00001d028903	not assigned.unknown'	moderately similar to ( 437) AT3G62370 | Symbols: | unknown protein | chr3:23080789-23083234 FORWARDhighly similar to ( 625) loc_os03g19580 12003.m35183 protein expressed protein seq=cds; coord=1:49814504..49819093:-1; parent_gene=GRMZM2G013639'	.
	GRMZM2G069568	1	49936224	Zm00001d028904	not assigned.unknown'	weakly similar to ( 101) loc_os06g23340 12006.m06986 protein transposon protein, putative, CACTA, En/Spm sub-class seq=cds; coord=1:49936224..49938978:1; parent_gene=GRMZM2G069568'	.
	GRMZM2G124532	1	50025637	Zm00001d028905	signalling.light'	nearly identical (1632) AT2G18790 | Symbols: PHYB, HY3, OOP1 | PHYB (PHYTOCHROME B); G-protein coupled photoreceptor/ protein histidine kinase/ red or far-red light photoreceptor/ signal transducer | chr2:8140079-8144151 FORWARDnearly identical (2114) PHYB_SORBI Phytochrome B - Sorghum bicolor (Sorghum) (Sorghum vulgare)nearly identical (2023) loc_os03g19590 12003.m07375 protein phytochrome B, pu…	.
	GRMZM2G394203	1	50087976	Zm00001d028906	not assigned.unknown'	seq=cds; coord=1:50087976..50089098:1; parent_gene=GRMZM2G394203'	.
	GRMZM2G394212	1	50096054	Zm00001d028907	misc.oxidases - copper, flavone etc.'	moderately similar to ( 352) AT1G24340 | Symbols: emb2421 | emb2421 (embryo defective 2421); monooxygenase/ oxidoreductase | chr1:8635416-8638866 FORWARDhighly similar to ( 523) loc_os01g67550 12001.m12859 protein phenol 2-monooxygenase like FAD dependent oxidoreductase of plant origin in apicomplexans, putative seq=cds; coord=1:50096054..50098930:-1; parent_gene=GRMZM2G394212'	.
	GRMZM2G394237	1	50105839	Zm00001d028907	not assigned.unknown'	seq=cds; coord=1:50105839..50107404:1; parent_gene=GRMZM2G394237'	.
	GRMZM2G033491	1	50252957	Zm00001d028909	amino acid metabolism.degradation.aspartate family.lysine'	moderately similar to ( 320) AT4G16210 | Symbols: ECHIA, E-COAH-2 | ECHIA (ENOYL-COA HYDRATASE/ISOMERASE A); catalytic | chr4:9176864-9177978 REVERSEmoderately similar to ( 421) loc_os03g19680 12003.m07384 protein 3-hydroxybutyryl-CoA dehydratase, putative, expressed seq=cds; coord=1:50252957..50255269:1; parent_gene=GRMZM2G033491'	.
	GRMZM2G135968	1	50328667	Zm00001d028910	not assigned.unknown'	highly similar to ( 645) AT4G16170 | Symbols: | unknown protein | chr4:9165365-9167841 REVERSEnearly identical (1372) loc_os03g19690 12003.m35187 protein expressed protein seq=cds; coord=1:50328667..50340181:1; parent_gene=GRMZM2G135968'	.
	GRMZM2G089720	1	50420161	Zm00001d028912	not assigned.unknown'	weakly similar to ( 130) AT3G50170 | Symbols: | unknown protein | chr3:18602337-18603738 REVERSEhighly similar to ( 593) loc_os03g19700 12003.m07386 protein expressed protein seq=cds; coord=1:50420161..50421666:-1; parent_gene=GRMZM2G089720'	.
	GRMZM5G878582	1	50438180		not assigned.unknown'	seq=cds; coord=1:50438180..50439466:1; parent_gene=GRMZM5G878582'	.
	GRMZM2G329040	1	50628408	Zm00001d028915	not assigned.unknown'	moderately similar to ( 472) AT1G56500 | Symbols: | haloacid dehalogenase-like hydrolase family protein | chr1:21159775-21167092 FORWARDmoderately similar to ( 476) loc_os03g19760 12003.m35188 protein NHL repeat protein, putative, expressed seq=cds; coord=1:50628408..50653355:1; parent_gene=GRMZM2G329040'	.
	GRMZM2G703565	1	50661958	Zm00001d028915	not assigned.unknown'	very weakly similar to (80.5) AT1G56500 | Symbols: | haloacid dehalogenase-like hydrolase family protein | chr1:21159775-21167092 FORWARDvery weakly similar to (84.0) loc_os03g19760 12003.m35188 protein NHL repeat protein, putative, expressed seq=cds; coord=1:50661958..50669948:1; parent_gene=GRMZM2G703565'	.
	GRMZM2G008490	1	50678627	Zm00001d028915	not assigned.unknown'	weakly similar to ( 127) AT3G15095 | Symbols: | unknown protein | chr3:5082830-5084050 FORWARDhighly similar to ( 919) loc_os06g24540 12006.m07105 protein expressed protein seq=cds; coord=1:50678627..50682435:1; parent_gene=GRMZM2G008490'	.
	AC208571.4_FG001	1	50700350	Zm00001d028915	development.unspecified'	moderately similar to ( 229) AT1G56500 | Symbols: | haloacid dehalogenase-like hydrolase family protein | chr1:21159775-21167092 FORWARDmoderately similar to ( 349) loc_os03g19760 12003.m35188 protein NHL repeat protein, putative, expressed seq=cds; coord=1:50700350..50712129:1; parent_gene=AC208571.4_FG001'	.
	GRMZM5G851485	1	50864166	Zm00001d028916	not assigned.unknown'	seq=cds; coord=1:50864166..50865478:1; parent_gene=GRMZM5G851485'	.
	GRMZM2G550861	1	51010321	Zm00001d028917	not assigned.unknown'	very weakly similar to (96.3) loc_os03g19820 12003.m07396 protein hypothetical protein seq=cds; coord=1:51010321..51011073:1; parent_gene=GRMZM2G550861'	.
	GRMZM2G018941	1	51013925	Zm00001d028918	mitochondrial electron transport / ATP synthesis.NADH-DH.localisation not clear'	moderately similar to ( 202) AT5G52840 | Symbols: | NADH-ubiquinone oxidoreductase-related | chr5:21413718-21414794 FORWARDmoderately similar to ( 260) loc_os03g19890 12003.m07402 protein NADH-ubiquinone oxidoreductase 13 kDa-B subunit, putative, expressed seq=cds; coord=1:51013925..51015964:1; parent_gene=GRMZM2G018941'	.
	GRMZM2G317160	1	51016688	Zm00001d028919	RNA.regulation of transcription.AP2/EREBP, APETALA2/Ethylene-responsive element binding protein family'	moderately similar to ( 315) AT5G57390 | Symbols: AIL5, CHO1 | AIL5 (AINTEGUMENTA-LIKE 5); DNA binding / transcription factor | chr5:23253459-23256437 REVERSEmoderately similar to ( 303) BBM2_BRANA Protein BABY BOOM 2 (BnBBM2) - Brassica napus (Rape)moderately similar to ( 310) loc_os06g44750 12006.m09002 protein DNA binding protein, putative, expressed seq=cds; coord=1:51016688..51022814:-1; par…	.
	GRMZM5G835810	1	51042936	Zm00001d028920	RNA.processing'	moderately similar to ( 354) AT3G06560 | Symbols: | polynucleotide adenylyltransferase/ protein binding | chr3:2044443-2047034 FORWARDhighly similar to ( 641) loc_os03g19920 12003.m07405 protein poly, putative, expressed seq=cds; coord=1:51042936..51049357:-1; parent_gene=GRMZM5G835810'	.
	GRMZM5G895991	1	51157163	Zm00001d028921	nucleotide metabolism.synthesis.purine.SAICAR lyase'	highly similar to ( 621) AT4G18440 | Symbols: | adenylosuccinate lyase, putative / adenylosuccinase, putative | chr4:10186385-10188832 REVERSEhighly similar to ( 823) loc_os03g19930 12003.m35190 protein adenylosuccinate lyase, putative, expressed seq=cds; coord=1:51157163..51161617:1; parent_gene=GRMZM5G895991'	.
	GRMZM2G030794	1	51170076	Zm00001d028922	not assigned.unknown'	seq=cds; coord=1:51170076..51171018:-1; parent_gene=GRMZM2G030794'	.
	GRMZM2G385931	1	51285616	Zm00001d028923	RNA.processing.RNA helicase'	nearly identical (1244) AT3G62310 | Symbols: | RNA helicase, putative | chr3:23057516-23060561 REVERSEnearly identical (1332) loc_os03g19960 12003.m07409 protein pre-mRNA-splicing factor ATP-dependent RNA helicase, putative, expressed seq=cds; coord=1:51285621..51289996:1; parent_gene=GRMZM2G385931'	.
	GRMZM2G084783	1	51291271	Zm00001d028924	protein.assembly and cofactor ligation'	moderately similar to ( 236) AT4G01940 | Symbols: NFU1, AtCNFU1 | NFU1; structural molecule | chr4:842265-843388 REVERSEvery weakly similar to (98.2) NIFU1_ORYSA NifU-like protein 1, chloroplast precursor (OsNifu1) - Oryza sativa (Rice)moderately similar to ( 312) loc_os03g20010 12003.m07414 protein NFU3, putative, expressed seq=cds; coord=1:51291271..51292598:1; parent_gene=GRMZM2G084783'	.
	GRMZM2G084821	1	51293368	Zm00001d028925	not assigned.unknown'	seq=cds; coord=1:51293855..51295034:1; parent_gene=GRMZM2G084821'	.
	GRMZM5G833991	1	51294187	Zm00001d028925	not assigned.unknown'	seq=cds; coord=1:51294187..51294944:-1; parent_gene=GRMZM5G833991'	.
	GRMZM2G084940	1	51318993	Zm00001d028926	major CHO metabolism.degradation.sucrose.invertases.neutral'	highly similar to ( 848) AT1G56560 | Symbols: | beta-fructofuranosidase, putative / invertase, putative / saccharase, putative / beta-fructosidase, putative | chr1:21192593-21194948 FORWARDnearly identical (1019) loc_os03g20020 12003.m07415 protein beta-fructofuranosidase, putative, expressed seq=cds; coord=1:51318993..51325386:-1; parent_gene=GRMZM2G084940'	.
	GRMZM2G070849	1	51397954	Zm00001d028930	RNA.regulation of transcription.MYB domain transcription factor family'	moderately similar to ( 263) AT5G49620 | Symbols: AtMYB78 | AtMYB78 (myb domain protein 78); DNA binding / transcription factor | chr5:20137491-20139384 REVERSEweakly similar to ( 164) MYBA2_ORYSA Myb-related protein MYBAS2 - Oryza sativa (Rice)moderately similar to ( 343) loc_os03g20090 12003.m101325 protein MYB transcription factor, putative, expressed seq=cds; coord=1:51397954..51400225:-1; pa…	.
	GRMZM2G165919	1	51534145	Zm00001d028931	minor CHO metabolism.raffinose family.galactinol synthases.putative'	highly similar to ( 506) AT2G47180 | Symbols: AtGolS1 | AtGolS1 (Arabidopsis thaliana galactinol synthase 1); transferase, transferring glycosyl groups / transferase, transferring hexosyl groups | chr2:19369049-19370372 REVERSEhighly similar to ( 588) loc_os03g20120 12003.m07424 protein galactinol synthase 3, putative, expressed seq=cds; coord=1:51534145..51536353:1; parent_gene=GRMZM2G165919'	.
	GRMZM2G476593	1	51751358	Zm00001d028935	RNA.processing'	highly similar to ( 724) AT1G56690 | Symbols: | pentatricopeptide (PPR) repeat-containing protein | chr1:21253817-21255931 FORWARDweakly similar to ( 125) RF1_ORYSA Rf1 protein, mitochondrial precursor (PPR protein) (Fertility restorer) (Restorer for CMS) - Oryza sativa (Rice)nearly identical (1187) loc_os03g20190 12003.m07429 protein pentatricopeptide repeat protein PPR868-14, putative, expresse…	.
	GRMZM2G174284	1	51756173	Zm00001d028936	RNA.regulation of transcription.bZIP transcription factor family'	moderately similar to ( 404) AT5G06950 | Symbols: AHBP-1B, TGA2 | AHBP-1B; DNA binding / transcription activator/ transcription factor/ transcription repressor | chr5:2152323-2154174 FORWARDmoderately similar to ( 409) HBP1C_WHEAT Transcription factor HBP-1b(c1) (Fragment) - Triticum aestivum (Wheat)moderately similar to ( 492) loc_os03g20310 12003.m35194 protein transcription factor HBP-1b, puta…	.
	GRMZM2G318652	1	51894857	Zm00001d028941	not assigned.unknown'	seq=cds; coord=1:51894857..51895988:1; parent_gene=GRMZM2G318652'	.
	GRMZM2G327206	1	51998020		not assigned.unknown'	seq=cds; coord=1:51998020..51998877:1; parent_gene=GRMZM2G327206'	.
	GRMZM2G327199	1	52005385		not assigned.unknown'	seq=cds; coord=1:52005385..52006238:-1; parent_gene=GRMZM2G327199'	.
	GRMZM2G138814	1	52075523	Zm00001d028946	protein.postranslational modification'	moderately similar to ( 244) AT5G21170 | Symbols: | 5'-AMP-activated protein kinase beta-2 subunit, putative | chr5:7205718-7208239 FORWARDmoderately similar to ( 423) loc_os03g20340 12003.m07444 protein SNF1-related protein kinase regulatory subunit beta-1, putative, expressed seq=cds; coord=1:52075523..52085564:1; parent_gene=GRMZM2G138814'	.
	GRMZM2G160466	1	52090372	Zm00001d028947	not assigned.unknown'	moderately similar to ( 266) loc_os03g20350 12003.m07445 protein conserved hypothetical protein seq=cds; coord=1:52090372..52092668:1; parent_gene=GRMZM2G160466'	.
	GRMZM2G152891	1	52095395	Zm00001d028948	signalling.calcium'	moderately similar to ( 295) AT2G27030 | Symbols: CAM5 | CAM5 (CALMODULIN 5); calcium ion binding | chr2:11532719-11533060 FORWARDmoderately similar to ( 297) CALM3_PETHY Calmodulin-related protein - Petunia hybrida (Petunia)moderately similar to ( 296) loc_os07g48780 12007.m29366 protein calmodulin, putative, expressed seq=cds; coord=1:52095395..52099196:1; parent_gene=GRMZM2G152891'	.
	GRMZM2G174896	1	52150727	Zm00001d028949	protein.postranslational modification'	highly similar to ( 643) AT5G21326 | Symbols: | protein kinase family protein / NAF domain-containing protein | chr5:7218081-7221743 FORWARDhighly similar to ( 854) CIPK1_ORYSA CIPK-like protein 1 (EC 2.7.11.1) (OsCK1) - Oryza sativa (Rice)highly similar to ( 854) loc_os03g20380 12003.m35603 protein CIPK-like protein 1, putative, expressed seq=cds; coord=1:52150755..52155845:-1; parent_gene=GRMZM…	.
	GRMZM2G175019	1	52195051	Zm00001d028950	not assigned.unknown'	weakly similar to ( 121) AT5G20935 | Symbols: | unknown protein | chr5:7103487-7103945 FORWARDweakly similar to ( 148) loc_os07g06990 12007.m05159 protein expressed protein seq=cds; coord=1:52195051..52195975:1; parent_gene=GRMZM2G175019'	.
	GRMZM2G175038	1	52196243	Zm00001d028951	transport.Major Intrinsic Proteins.SIP'	weakly similar to ( 188) AT3G56950 | Symbols: SIP2;1, SIP2 | SIP2;1; transporter | chr3:21078586-21079644 REVERSEmoderately similar to ( 331) loc_os03g20410 12003.m07450 protein aquaporin SIP2.1, putative, expressed seq=cds; coord=1:52196243..52198818:-1; parent_gene=GRMZM2G175038'	.
	GRMZM2G180889	1	52221090	Zm00001d028952	not assigned.unknown'	weakly similar to ( 193) AT3G10740 | Symbols: ASD1, ARAF1, ARAF, ATASD1 | ASD1 (ALPHA-L-ARABINOFURANOSIDASE 1); alpha-N-arabinofuranosidase/ hydrolase, acting on glycosyl bonds / xylan 1,4-beta-xylosidase | chr3:3361031-3364573 REVERSEmoderately similar to ( 337) loc_os03g20420 12003.m35604 protein alpha-N-arabinofuranosidase 1 precursor, putative, expressed seq=cds; coord=1:52221090..52222580:-1…	.
	GRMZM2G128644	1	52252488	Zm00001d028953	not assigned.unknown'	seq=cds; coord=1:52252488..52253871:-1; parent_gene=GRMZM2G128644'	.
	GRMZM2G314064	1	52346351	Zm00001d028986	RNA.regulation of transcription.HB,Homeobox transcription factor family'	weakly similar to ( 104) AT5G17810 | Symbols: WOX12 | WOX12 (WUSCHEL related homeobox 12); DNA binding / transcription factor | chr5:5880576-5882602 REVERSEmoderately similar to ( 262) loc_os03g20910 12003.m07499 protein homeobox domain containing protein, expressed seq=cds; coord=1:52346351..52349772:1; parent_gene=GRMZM2G314064'	.
	GRMZM2G009060	1	52394843	Zm00001d028984	RNA.regulation of transcription.G2-like transcription factor family, GARP'	moderately similar to ( 299) AT3G04030 | Symbols: | myb family transcription factor | chr3:1042920-1044574 REVERSEhighly similar to ( 548) loc_os03g20900 12003.m07498 protein transfactor-like, putative, expressed seq=cds; coord=1:52394843..52397225:-1; parent_gene=GRMZM2G009060'	.
	GRMZM2G309363	1	52455586	Zm00001d028983	glycolysis.cytosolic branch.pyruvate kinase (PK)'	very weakly similar to (81.3) AT5G08570 | Symbols: | pyruvate kinase, putative | chr5:2778433-2780300 FORWARDvery weakly similar to (88.2) KPYC_SOYBN Pyruvate kinase, cytosolic isozyme (EC 2.7.1.40) (PK) - Glycine max (Soybean)very weakly similar to (90.9) loc_os01g16960 12001.m08292 protein pyruvate kinase, cytosolic isozyme, putative, expressed seq=cds; coord=1:52455586..52456483:1; parent_gene…	.
	GRMZM2G009253	1	52457032	Zm00001d028981	not assigned.unknown'	weakly similar to ( 157) AT4G26410 | Symbols: | FUNCTIONS IN: molecular_function unknown; INVOLVED IN: biological_process unknown; LOCATED IN: cellular_component unknown; EXPRESSED IN: 25 plant structures; EXPRESSED DURING: 15 growth stages; CONTAINS InterPro DOMAIN/s: Uncharacterised conserved protein UCP022280 (InterPro:IPR016803); BEST Arabidopsis thaliana protein match is: unknown protein (TA…	.
	GRMZM2G009690	1	52464440	Zm00001d028980	misc.UDP glucosyl and glucoronyl transferases'	highly similar to ( 525) AT3G45400 | Symbols: | exostosin family protein | chr3:16651963-16653479 FORWARDhighly similar to ( 732) loc_os03g20850 12003.m07492 protein secondary cell wall-related glycosyltransferase family 47, putative, expressed seq=cds; coord=1:52464440..52467816:-1; parent_gene=GRMZM2G009690'	.
	GRMZM2G421779	1	52516456	Zm00001d028976	not assigned.unknown'	seq=cds; coord=1:52516456..52521875:1; parent_gene=GRMZM2G421779'	.
	GRMZM2G033519	1	52529800	Zm00001d028975	stress.biotic'	moderately similar to ( 346) AT3G14470 | Symbols: | disease resistance protein (NBS-LRR class), putative | chr3:4857940-4861104 FORWARDhighly similar to ( 859) loc_os03g20840 12003.m07491 protein disease resistance RPP13-like protein 1, putative, expressed seq=cds; coord=1:52529800..52541632:1; parent_gene=GRMZM2G033519'	.
	GRMZM2G033570	1	52564282	Zm00001d028974	RNA.regulation of transcription.EIN3-like(EIL) transcription factor family'	moderately similar to ( 484) AT2G27050 | Symbols: EIL1 | EIL1 (ETHYLENE-INSENSITIVE3-LIKE 1); transcription factor/ transcription regulator | chr2:11546314-11548068 FORWARDhighly similar to ( 991) loc_os03g20790 12003.m07486 protein ETHYLENE-INSENSITIVE3-like 1 protein, putative, expressed seq=cds; coord=1:52564282..52568326:-1; parent_gene=GRMZM2G033570'	.
	GRMZM2G174680	1	52625970	Zm00001d028973	misc.protease inhibitor/seed storage/lipid transfer protein (LTP) family protein'	weakly similar to ( 101) loc_os03g20760 12003.m07483 protein lipid binding protein, putative, expressed seq=cds; coord=1:52625970..52627201:-1; parent_gene=GRMZM2G174680'	.
	GRMZM2G174696	1	52635447	Zm00001d028971	protein.targeting.mitochondria'	moderately similar to ( 436) AT3G20000 | Symbols: TOM40 | TOM40; P-P-bond-hydrolysis-driven protein transmembrane transporter/ voltage-gated anion channel | chr3:6967685-6970247 FORWARDhighly similar to ( 562) loc_os03g20750 12003.m07482 protein mitochondrial import receptor subunit TOM40 homolog 1, putative, expressed seq=cds; coord=1:52635447..52643426:-1; parent_gene=GRMZM2G174696'	.
	GRMZM5G881180	1	52721489		stress.biotic'	weakly similar to ( 161) AT4G01700 | Symbols: | chitinase, putative | chr4:732413-733487 REVERSEweakly similar to ( 136) CHIA_SECCE Basic endochitinase A precursor (EC 3.2.1.14) (Rye seed chitinase-a) (RSC-a) - Secale cereale (Rye)weakly similar to ( 187) loc_os01g18400 12001.m08381 protein endochitinase 1 precursor, putative, expressed seq=cds; coord=1:52721489..52721959:1; parent_gene=GRMZM5G88…	.
	GRMZM2G144997	1	52761560	Zm00001d028968	stress.abiotic.heat'	weakly similar to ( 161) loc_os03g20730 12003.m07480 protein chaperone protein dnaJ, putative, expressed seq=cds; coord=1:52761560..52762660:1; parent_gene=GRMZM2G144997'	.
	GRMZM2G145008	1	52764295	Zm00001d028967	RNA.regulation of transcription.unclassified'	moderately similar to ( 311) AT1G08680 | Symbols: ZIGA4 | ZIGA4 (ARF GAP-like zinc finger-containing protein ZiGA4); ARF GTPase activator/ DNA binding / zinc ion binding | chr1:2762820-2768387 FORWARDhighly similar to ( 748) loc_os03g20720 12003.m07479 protein ZIGA4, putative, expressed seq=cds; coord=1:52764295..52769331:-1; parent_gene=GRMZM2G145008'	.
	GRMZM2G145024	1	52771688	Zm00001d028966	not assigned.unknown'	moderately similar to ( 394) AT3G03610 | Symbols: | phagocytosis and cell motility protein ELMO1-related | chr3:869479-871687 FORWARDhighly similar to ( 539) loc_os03g20670 12003.m07474 protein domain of unknown function DUF609 containing protein, expressed seq=cds; coord=1:52771688..52775458:-1; parent_gene=GRMZM2G145024'	.
	GRMZM2G145065	1	52779423	Zm00001d028965	not assigned.unknown'	weakly similar to ( 106) AT4G24590 | Symbols: | unknown protein | chr4:12696651-12698036 FORWARDweakly similar to ( 122) loc_os02g54080 12002.m33901 protein expressed protein seq=cds; coord=1:52779423..52783173:1; parent_gene=GRMZM2G145065'	.
	GRMZM2G018678	1	52797849	Zm00001d028964	not assigned.unknown'	moderately similar to ( 248) AT5G22340 | Symbols: | unknown protein | chr5:7394509-7396609 FORWARDmoderately similar to ( 442) loc_os03g20640 12003.m07471 protein expressed protein seq=cds; coord=1:52797849..52807101:-1; parent_gene=GRMZM2G018678'	.
	GRMZM2G018728	1	52807627	Zm00001d028963	protein.postranslational modification'	moderately similar to ( 224) AT3G56490 | Symbols: | zinc-binding protein, putative / protein kinase C inhibitor, putative | chr3:20941532-20943129 FORWARDmoderately similar to ( 251) ZB14_MAIZE 14 kDa zinc-binding protein (Protein kinase C inhibitor) (PKCI) - Zea mays (Maize)moderately similar to ( 248) loc_os03g20630 12003.m101330 protein zinc-binding protein, putative, expressed seq=cds; coord=…	.
	GRMZM2G030272	1	52919938	Zm00001d028962	RNA.regulation of transcription.WRKY domain transcription factor family'	very weakly similar to (80.5) AT2G46400 | Symbols: WRKY46, ATWRKY46 | WRKY46; transcription factor | chr2:19043676-19044754 REVERSEmoderately similar to ( 300) loc_os03g20550 12003.m101328 protein OsWRKY55 - Superfamily of rice TFs having WRKY and zinc finger domains, expressed seq=cds; coord=1:52919938..52921358:-1; parent_gene=GRMZM2G030272'	.
	GRMZM2G122740	1	53009547		not assigned.unknown'	moderately similar to ( 477) AT2G27090 | Symbols: | unknown protein | chr2:11567691-11570345 REVERSEnearly identical (1015) loc_os03g20530 12003.m07460 protein expressed protein seq=cds; coord=1:53009547..53015942:1; parent_gene=GRMZM2G122740'	.
	GRMZM2G122734	1	53039848		not assigned.unknown'	seq=cds; coord=1:53039848..53041738:1; parent_gene=GRMZM2G122734'	.
	GRMZM2G407825	1	53150788	Zm00001d028987	transport.p- and v-ATPases'	nearly identical (1424) AT5G04930 | Symbols: ALA1 | ALA1 (aminophospholipid ATPase1); ATPase, coupled to transmembrane movement of ions, phosphorylative mechanism | chr5:1445509-1449568 FORWARDvery weakly similar to (87.4) ACA2_ORYSA Calcium-transporting ATPase 2, plasma membrane-type (EC 3.6.3.8) (Ca(2+)-ATPase isoform 2) - Oryza sativa (Rice)nearly identical (1902) loc_os03g20949 12003.m101703 …	.
	GRMZM2G107481	1	53158323	Zm00001d028988	transport.p- and v-ATPases'	highly similar to ( 644) AT5G04930 | Symbols: ALA1 | ALA1 (aminophospholipid ATPase1); ATPase, coupled to transmembrane movement of ions, phosphorylative mechanism | chr5:1445509-1449568 FORWARDhighly similar to ( 935) loc_os03g20970 12003.m34856 protein phospholipid-transporting ATPase 1, putative, expressed seq=cds; coord=1:53161034..53164921:-1; parent_gene=GRMZM2G107481'	.
	GRMZM2G107463	1	53173860	Zm00001d028989	protein.degradation.ubiquitin.E3.RING'	very weakly similar to (99.4) AT1G14180 | Symbols: | protein binding / zinc ion binding | chr1:4847976-4848970 FORWARDhighly similar to ( 628) loc_os03g20980 12003.m07505 protein expressed protein seq=cds; coord=1:53173860..53178656:-1; parent_gene=GRMZM2G107463'	.
	GRMZM2G102365	1	53270104	Zm00001d028992	redox.thioredoxin'	moderately similar to ( 257) AT1G08570 | Symbols: ACHT4 | ACHT4 (ATYPICAL CYS HIS RICH THIOREDOXIN 4); oxidoreductase, acting on sulfur group of donors, disulfide as acceptor | chr1:2713604-2714312 FORWARDmoderately similar to ( 298) loc_os03g21000 12003.m35200 protein thioredoxin-like 1, putative, expressed seq=cds; coord=1:53270271..53272638:-1; parent_gene=GRMZM2G102365'	.
	GRMZM2G042615	1	53340165	Zm00001d028994	RNA.RNA binding'	moderately similar to ( 437) AT1G09230 | Symbols: | RNA recognition motif (RRM)-containing protein | chr1:2979637-2982563 REVERSEhighly similar to ( 607) loc_os03g21020 12003.m07509 protein RNA-binding region, putative, expressed seq=cds; coord=1:53340570..53346116:-1; parent_gene=GRMZM2G042615'	.
	GRMZM2G031001	1	53421632	Zm00001d028995	RNA.regulation of transcription.NAC domain transcription factor family'	moderately similar to ( 263) AT5G18270 | Symbols: ANAC087 | ANAC087; transcription factor | chr5:6041241-6042743 REVERSEmoderately similar to ( 218) NAC77_ORYSA NAC domain-containing protein 77 (ONAC077) (ONAC300) - Oryza sativa (Rice)moderately similar to ( 395) loc_os03g21030 12003.m07510 protein GRAB2 protein, putative, expressed seq=cds; coord=1:53421632..53423835:-1; parent_gene=GRMZM2G03100…	.
	GRMZM2G020940	1	53621183	Zm00001d028998	not assigned.unknown'	moderately similar to ( 202) AT2G39050 | Symbols: | hydroxyproline-rich glycoprotein family protein | chr2:16303427-16305336 FORWARDhighly similar to ( 610) loc_os03g21040 12003.m35202 protein expressed protein seq=cds; coord=1:53621183..53623074:-1; parent_gene=GRMZM2G020940'	.
	GRMZM2G011598	1	53633788	Zm00001d028999	RNA.regulation of transcription.NAC domain transcription factor family'	moderately similar to ( 253) AT3G04070 | Symbols: anac047 | anac047 (Arabidopsis NAC domain containing protein 47); transcription factor | chr3:1061573-1062976 REVERSEmoderately similar to ( 235) NAC48_ORYSA NAC domain-containing protein 48 (ONAC048) - Oryza sativa (Rice)moderately similar to ( 417) loc_os03g21060 12003.m07513 protein NAC domain transcription factor, putative, expressed seq=cds; …	.
	GRMZM5G880803	1	53712515		not assigned.unknown'	seq=cds; coord=1:53712515..53712831:1; parent_gene=GRMZM5G880803'	.
	GRMZM2G010149	1	53713609	Zm00001d029002	RNA.regulation of transcription.putative transcription regulator'	very weakly similar to (93.2) AT1G76010 | Symbols: | nucleic acid binding | chr1:28528505-28530488 REVERSEweakly similar to ( 156) loc_os09g37006 12009.m22212 protein ribonuclease P, putative, expressed seq=cds; coord=1:53713609..53715064:1; parent_gene=GRMZM2G010149'	.
	GRMZM2G010657	1	53822733	Zm00001d029004	cell.organisation'	highly similar to ( 535) AT4G16340 | Symbols: SPK1 | SPK1 (SPIKE1); GTP binding / GTPase binding / guanyl-nucleotide exchange factor | chr4:9228773-9241060 REVERSE seq=cds; coord=1:53822733..53830790:1; parent_gene=GRMZM2G010657'	.
	GRMZM2G559436	1	53833930	Zm00001d029004	cell.organisation'	moderately similar to ( 390) AT4G16340 | Symbols: SPK1 | SPK1 (SPIKE1); GTP binding / GTPase binding / guanyl-nucleotide exchange factor | chr4:9228773-9241060 REVERSEvery weakly similar to (89.4) loc_os03g21080 12003.m07515 protein guanine nucleotide exchange factor, putative, expressed seq=cds; coord=1:53833929..53842624:1; parent_gene=GRMZM2G559436'	.
	GRMZM2G110406	1	53843359	Zm00001d029004	not assigned.unknown'	nearly identical (1308) AT4G16340 | Symbols: SPK1 | SPK1 (SPIKE1); GTP binding / GTPase binding / guanyl-nucleotide exchange factor | chr4:9228773-9241060 REVERSEnearly identical (1532) loc_os03g21080 12003.m07515 protein guanine nucleotide exchange factor, putative, expressed seq=cds; coord=1:53843359..53850771:1; parent_gene=GRMZM2G110406'	.
	GRMZM2G473036	1	53899045		secondary metabolism.phenylpropanoids'	very weakly similar to (99.8) loc_os06g05750 12006.m05301 protein transferase, putative, expressed seq=cds; coord=1:53899045..53899776:-1; parent_gene=GRMZM2G473036'	.
	GRMZM2G423851	1	53946771	Zm00001d029008	hormone metabolism.auxin.induced-regulated-responsive-activated'	highly similar to ( 562) AT1G14020 | Symbols: | unknown protein | chr1:4802930-4805111 FORWARDhighly similar to ( 795) loc_os03g21090 12003.m07516 protein axi 1 protein, putative, expressed seq=cds; coord=1:53946771..53950477:-1; parent_gene=GRMZM2G423851'	.
	GRMZM2G124209	1	53993818	Zm00001d029009	nucleotide metabolism.degradation'	highly similar to ( 544) AT5G18280 | Symbols: ATAPY2, APY2 | ATAPY2 (ARABIDOPSIS THALIANA APYRASE 2); ATPase/ nucleotide diphosphatase | chr5:6050799-6054875 REVERSEmoderately similar to ( 395) NTPA_PEA Nucleoside-triphosphatase (EC 3.6.1.15) (Nucleoside triphosphate phosphohydrolase) (NTPase) (Apyrase) - Pisum sativum (Garden pea)highly similar to ( 745) loc_os03g21120 12003.m07519 protein nucle…	.
	GRMZM2G003424	1	54125016	Zm00001d029010	RNA.regulation of transcription.unclassified'	moderately similar to ( 223) AT3G51950 | Symbols: | zinc finger (CCCH-type) family protein / RNA recognition motif (RRM)-containing protein | chr3:19278244-19280407 REVERSEhighly similar to ( 750) loc_os03g21140 12003.m07521 protein RNA binding protein, putative, expressed seq=cds; coord=1:54125016..54128557:1; parent_gene=GRMZM2G003424'	.
	GRMZM2G003379	1	54185944	Zm00001d029011	cell wall.cellulose synthesis'	highly similar to ( 850) AT5G49720 | Symbols: ATGH9A1, DEC, KOR, RSW2, IRX2, KOR1 | ATGH9A1 (ARABIDOPSIS THALIANA GLYCOSYL HYDROLASE 9A1); cellulase/ hydrolase, hydrolyzing O-glycosyl compounds | chr5:20197765-20200168 REVERSEnearly identical (1051) GUN9_ORYSA Endoglucanase 9 (EC 3.2.1.4) (Endo-1,4-beta glucanase 9) (OsGLU1) - Oryza sativa (Rice)nearly identical (1051) loc_os03g21210 12003.m07527…	.
	GRMZM2G326335	1	54265665	Zm00001d029015	secondary metabolism.phenylpropanoids.lignin biosynthesis.PAL'	moderately similar to ( 490) AT3G10340 | Symbols: PAL4 | PAL4 (Phenylalanine ammonia-lyase 4); ammonia ligase/ ammonia-lyase/ catalytic | chr3:3204260-3207809 FORWARDhighly similar to ( 600) PAL2_ORYSA Phenylalanine ammonia-lyase (EC 4.3.1.5) - Oryza sativa (Rice)highly similar to ( 603) loc_os02g41670 12002.m09203 protein phenylalanine ammonia-lyase, putative, expressed seq=cds; coord=1:54265665…	.
	GRMZM2G023884	1	54268584	Zm00001d029014	misc.UDP glucosyl and glucoronyl transferases'	highly similar to ( 548) AT5G38460 | Symbols: | ALG6, ALG8 glycosyltransferase family protein | chr5:15398592-15400987 REVERSEmoderately similar to ( 433) loc_os07g07010 12007.m05161 protein ALG6, ALG8 glycosyltransferase family protein, expressed seq=cds; coord=1:54268584..54271815:1; parent_gene=GRMZM2G023884'	.
	GRMZM2G023715	1	54275641	Zm00001d029012	signalling.receptor kinases.leucine rich repeat VIII-1'	nearly identical (1110) AT1G79620 | Symbols: | leucine-rich repeat transmembrane protein kinase, putative | chr1:29957633-29962174 REVERSEmoderately similar to ( 212) NORK_MEDTR Nodulation receptor kinase precursor (EC 2.7.11.1) (Does not make infections protein 2) (Symbiosis receptor-like kinase) (MtSYMRK) - Medicago truncatula (Barrel medic)nearly identical (1587) loc_os03g21230 12003.m07529 pr…	.
	GRMZM2G006404	1	54331306	Zm00001d029018	signalling.calcium'	highly similar to ( 541) AT5G19450 | Symbols: CDPK19, CPK8 | CDPK19 (CALCIUM-DEPENDENT PROTEIN KINASE 19); ATP binding / calcium ion binding / calmodulin-dependent protein kinase/ kinase/ protein kinase/ protein serine/threonine kinase | chr5:6558672-6561471 REVERSEmoderately similar to ( 342) CDPK2_ORYSA Calcium-dependent protein kinase, isoform 2 (EC 2.7.11.1) (CDPK 2) - Oryza sativa (Rice)high…	.
	AC204931.3_FG004	1	54339214		not assigned.unknown'	seq=cds; coord=1:54339214..54340577:1; parent_gene=AC204931.3_FG004'	.
	GRMZM2G006477	1	54343607	Zm00001d029020	RNA.regulation of transcription.G2-like transcription factor family, GARP'	moderately similar to ( 226) AT4G28610 | Symbols: PHR1, AtPHR1 | PHR1 (PHOSPHATE STARVATION RESPONSE 1); transcription factor | chr4:14133164-14134951 REVERSEmoderately similar to ( 456) loc_os03g21240 12003.m07530 protein PHR1, putative, expressed seq=cds; coord=1:54343607..54350368:1; parent_gene=GRMZM2G006477'	.
	GRMZM2G012807	1	54454252		not assigned.unknown'	seq=cds; coord=1:54454252..54454899:-1; parent_gene=GRMZM2G012807'	.
	AC204931.3_FG002	1	54455938		not assigned.unknown'	seq=cds; coord=1:54455938..54456665:1; parent_gene=AC204931.3_FG002'	.
	GRMZM2G008501	1	54463588	Zm00001d029023	misc.UDP glucosyl and glucoronyl transferases'	moderately similar to ( 496) AT2G38650 | Symbols: GAUT7, LGT7 | GAUT7 (GALACTURONOSYLTRANSFERASE 7); polygalacturonate 4-alpha-galacturonosyltransferase/ transferase, transferring glycosyl groups | chr2:16161856-16165523 REVERSEhighly similar to ( 959) loc_os03g21250 12003.m07531 protein transferase, transferring glycosyl groups, putative, expressed seq=cds; coord=1:54463588..54469320:-1; parent_…	.
	GRMZM2G050077	1	54533483	Zm00001d029025	glycolysis.cytosolic branch.phosphoglycerate mutase'	highly similar to ( 574) AT1G09780 | Symbols: | 2,3-biphosphoglycerate-independent phosphoglycerate mutase, putative / phosphoglyceromutase, putative | chr1:3165550-3167812 REVERSEhighly similar to ( 598) PMGI_RICCO 2,3-bisphosphoglycerate-independent phosphoglycerate mutase (EC 5.4.2.1) (Phosphoglyceromutase) (BPG-independent PGAM) (PGAM-I) - Ricinus communis (Castor bean)highly similar to ( 645…	.
	GRMZM2G141094	1	54566583		misc.UDP glucosyl and glucoronyl transferases'	moderately similar to ( 461) AT1G27440 | Symbols: GUT2, IRX10, ATGUT1 | GUT2; catalytic/ glucuronoxylan glucuronosyltransferase | chr1:9529265-9531213 REVERSEmoderately similar to ( 500) loc_os01g70200 12001.m13068 protein secondary cell wall-related glycosyltransferase family 47, putative, expressed seq=cds; coord=1:54566583..54572995:1; parent_gene=GRMZM2G141094'	.
	GRMZM2G010196	1	54598727	Zm00001d029027	not assigned.unknown'	moderately similar to ( 207) AT5G58250 | Symbols: | unknown protein | chr5:23559558-23560372 FORWARDmoderately similar to ( 273) loc_os03g21370 12003.m07543 protein expressed protein seq=cds; coord=1:54598727..54601782:1; parent_gene=GRMZM2G010196'	.
	GRMZM2G312661	1	54602421	Zm00001d029028	signalling.calcium'	weakly similar to ( 146) AT4G20780 | Symbols: | calcium-binding protein, putative | chr4:11133309-11133884 REVERSEweakly similar to ( 124) CAST_SOLTU Calcium-binding protein CAST - Solanum tuberosum (Potato)moderately similar to ( 241) loc_os03g21380 12003.m35206 protein calcium-binding protein CAST, putative, expressed seq=cds; coord=1:54603513..54605364:-1; parent_gene=GRMZM2G312661'	.
	GRMZM2G106283	1	54728613	Zm00001d029030	not assigned.unknown'	weakly similar to ( 108) loc_os03g21390 12003.m07545 protein expressed protein seq=cds; coord=1:54728613..54730066:1; parent_gene=GRMZM2G106283'	.
	GRMZM2G106408	1	54730531	Zm00001d029031	misc.cytochrome P450'	moderately similar to ( 425) AT5G24910 | Symbols: CYP714A1 | CYP714A1; electron carrier/ heme binding / iron ion binding / monooxygenase/ oxygen binding | chr5:8567674-8570260 REVERSEmoderately similar to ( 219) C72A1_CATRO Cytochrome P450 72A1 (EC 1.3.3.9) (CYPLXXII) (Secologanin synthase) (SLS) - Catharanthus roseus (Rosy periwinkle) (Madagascar periwinkle)highly similar to ( 675) loc_os03g2140…	.
	GRMZM2G317033	1	54820266	Zm00001d029033	not assigned.unknown'	seq=cds; coord=1:54820266..54820916:1; parent_gene=GRMZM2G317033'	.
	AC209460.3_FG002	1	54826154	Zm00001d029034	transport.ABC transporters and multidrug resistance systems'	weakly similar to ( 148) AT5G58270 | Symbols: STA1, ATATM3, ATM3 | STA1 (STARIK 1); ATPase, coupled to transmembrane movement of substances / transporter | chr5:23562168-23567040 FORWARDmoderately similar to ( 230) loc_os06g03770 12006.m05108 protein ATP-binding cassette sub-family B member 7, mitochondrial, putative, expressed seq=cds; coord=1:54826154..54827321:1; parent_gene=AC209460.3_FG002'	.
	GRMZM2G032936	1	54843018	Zm00001d029034	transport.ABC transporters and multidrug resistance systems'	highly similar to ( 665) AT5G58270 | Symbols: STA1, ATATM3, ATM3 | STA1 (STARIK 1); ATPase, coupled to transmembrane movement of substances / transporter | chr5:23562168-23567040 FORWARDmoderately similar to ( 224) MDR_ORYSA Putative multidrug resistance protein (P-glycoprotein) - Oryza sativa (Rice)highly similar to ( 796) loc_os06g03770 12006.m05108 protein ATP-binding cassette sub-family B mem…	.
	GRMZM2G032912	1	54925279	Zm00001d029035	RNA.regulation of transcription.Bromodomain proteins'	very weakly similar to (84.3) AT1G20670 | Symbols: | DNA-binding bromodomain-containing protein | chr1:7164537-7167933 REVERSEmoderately similar to ( 310) loc_os03g21450 12003.m07549 protein bromodomain containing protein, expressed seq=cds; coord=1:54925279..54927744:1; parent_gene=GRMZM2G032912'	.
	GRMZM2G031825	1	54927760	Zm00001d029036	Biodegradation of Xenobiotics.hydroxyacylglutathione hydrolase'	moderately similar to ( 388) AT3G10850 | Symbols: GLX2-2, GLY2 | GLY2; hydroxyacylglutathione hydrolase | chr3:3397756-3399522 REVERSEmoderately similar to ( 476) loc_os03g21460 12003.m07550 protein hydroxyacylglutathione hydrolase, putative, expressed seq=cds; coord=1:54927760..54932392:-1; parent_gene=GRMZM2G031825'	.
	GRMZM2G017223	1	55067567	Zm00001d029038	misc.acid and other phosphatases'	very weakly similar to (89.0) AT2G38600 | Symbols: | acid phosphatase class B family protein | chr2:16145907-16146857 FORWARDweakly similar to ( 129) loc_os03g21480 12003.m07552 protein stem 31 kDa glycoprotein precursor, putative, expressed seq=cds; coord=1:55067567..55069268:-1; parent_gene=GRMZM2G017223'	.
	GRMZM2G320325	1	55070838	Zm00001d029039	protein.assembly and cofactor ligation'	moderately similar to ( 346) AT3G10670 | Symbols: ATNAP7 | ATNAP7; ATPase, coupled to transmembrane movement of substances / protein binding / transporter | chr3:3335325-3337304 REVERSEmoderately similar to ( 385) loc_os03g21490 12003.m34858 protein ATP-dependent transporter ycf16, putative, expressed seq=cds; coord=1:55070838..55075642:-1; parent_gene=GRMZM2G320325'	.
	GRMZM2G016480	1	55080201	Zm00001d029040	signalling.receptor kinases.leucine rich repeat III'	highly similar to ( 632) AT5G58300 | Symbols: | leucine-rich repeat transmembrane protein kinase, putative | chr5:23572821-23574871 FORWARDmoderately similar to ( 224) PSKR_DAUCA Phytosulfokine receptor precursor (EC 2.7.11.1) (Phytosulfokine LRR receptor kinase) - Daucus carota (Carrot)highly similar to ( 921) loc_os03g21510 12003.m101331 protein ATP binding protein, putative, expressed seq=cds;…	.
	GRMZM2G019991	1	55146392	Zm00001d029041	not assigned.unknown'	very weakly similar to (99.0) AT2G38580 | Symbols: | unknown protein | chr2:16138838-16142371 FORWARDmoderately similar to ( 474) loc_os03g21520 12003.m101332 protein expressed protein seq=cds; coord=1:55146392..55151071:-1; parent_gene=GRMZM2G019991'	.
	GRMZM2G369884	1	55163394	Zm00001d029042	not assigned.unknown'	seq=cds; coord=1:55163394..55164226:-1; parent_gene=GRMZM2G369884'	.
	AC211001.3_FG002	1	55170920		not assigned.unknown'	seq=cds; coord=1:55170920..55171375:1; parent_gene=AC211001.3_FG002'	.
	GRMZM2G109121	1	55288852	Zm00001d029044	RNA.transcription'	nearly identical (1123) AT4G19210 | Symbols: ATRLI2, RLI2 | ATRLI2; transporter | chr4:10501906-10504776 FORWARDvery weakly similar to (85.1) CYSA_CHLVU Probable sulfate/thiosulfate import ATP-binding protein cysA (EC 3.6.3.25) (Sulfate-transporting ATPase) - Chlorella vulgaris (Green alga)nearly identical (1187) loc_os11g34350 12011.m07293 protein ATP-binding cassette sub-family E member 1, puta…	.
	GRMZM2G399320	1	55378369	Zm00001d029046	not assigned.unknown'	highly similar to ( 501) AT1G06720 | Symbols: | INVOLVED IN: ribosome biogenesis; LOCATED IN: nucleus; EXPRESSED IN: 21 plant structures; EXPRESSED DURING: 13 growth stages; CONTAINS InterPro DOMAIN/s: AARP2CN (InterPro:IPR012948), Protein of unknown function DUF663 (InterPro:IPR007034); BEST Arabidopsis thaliana protein match is: unknown protein (TAIR:AT1G42440.1); Has 7944 Blast hits to 5342 pr…	.
	GRMZM2G100288	1	55388285	Zm00001d029047	signalling.receptor kinases.Catharanthus roseus-like RLK1'	nearly identical (1066) AT3G51550 | Symbols: FER | FER (FERONIA); kinase/ protein kinase | chr3:19117877-19120564 REVERSEmoderately similar to ( 249) NORK_MEDTR Nodulation receptor kinase precursor (EC 2.7.11.1) (Does not make infections protein 2) (Symbiosis receptor-like kinase) (MtSYMRK) - Medicago truncatula (Barrel medic)nearly identical (1432) loc_os01g56330 12001.m11789 protein protein kin…	.
	GRMZM2G056462	1	55442662	Zm00001d029048	protein.synthesis.initiation'	moderately similar to ( 351) AT5G20920 | Symbols: EIF2 BETA | EIF2 BETA; translation initiation factor | chr5:7094994-7096661 REVERSEmoderately similar to ( 439) IF2B_WHEAT Eukaryotic translation initiation factor 2 subunit beta (eIF-2-beta) (P38) - Triticum aestivum (Wheat)moderately similar to ( 453) loc_os03g21550 12003.m34859 protein eukaryotic translation initiation factor 2 beta subunit, pu…	.
	GRMZM2G056424	1	55454558	Zm00001d029049	PS.lightreaction.photosystem II.PSII polypeptide subunits'	weakly similar to ( 171) AT1G03600 | Symbols: | photosystem II family protein | chr1:898916-899440 FORWARDweakly similar to ( 197) loc_os03g21560 12003.m07560 protein photosystem II 11 kD protein, putative, expressed seq=cds; coord=1:55454558..55455428:1; parent_gene=GRMZM2G056424'	.
	GRMZM2G056355	1	55455944	Zm00001d029050	protein.postranslational modification'	moderately similar to ( 332) AT3G08720 | Symbols: ATPK19, ATPK2 | S6K2 (ARABIDOPSIS THALIANA SERINE/THREONINE PROTEIN KINASE 2); kinase/ protein kinase | chr3:2648625-2650407 REVERSEweakly similar to ( 102) RKIN1_SECCE Carbon catabolite derepressing protein kinase (EC 2.7.11.1) - Secale cereale (Rye)moderately similar to ( 439) loc_os03g21620 12003.m07566 protein serine/threonine-protein kinase A…	.
	GRMZM2G075262	1	55501249	Zm00001d029051	not assigned.unknown'	highly similar to ( 541) loc_os03g21640 12003.m34860 protein expressed protein seq=cds; coord=1:55501249..55504868:1; parent_gene=GRMZM2G075262'	.
	GRMZM2G075245	1	55505245	Zm00001d029052	not assigned.unknown'	seq=cds; coord=1:55505245..55505976:-1; parent_gene=GRMZM2G075245'	.
	GRMZM2G072892	1	55570307	Zm00001d029053	not assigned.unknown'	highly similar to ( 615) AT1G61670 | Symbols: | FUNCTIONS IN: molecular_function unknown; LOCATED IN: endomembrane system, integral to membrane; CONTAINS InterPro DOMAIN/s: Transmembrane receptor, eukaryota (InterPro:IPR009637); BEST Arabidopsis thaliana protein match is: unknown protein (TAIR:AT1G10980.1); Has 473 Blast hits to 471 proteins in 125 species: Archae - 0; Bacteria - 2; Metazoa - 242…	.
	GRMZM2G043456	1	55738076	Zm00001d029055	RNA.transcription'	weakly similar to ( 192) AT3G57660 | Symbols: NRPA1 | NRPA1; DNA binding / DNA-directed RNA polymerase/ zinc ion binding | chr3:21353746-21362814 FORWARDmoderately similar to ( 308) loc_os06g40950 12006.m08630 protein DNA-directed RNA polymerase I largest subunit, putative, expressed seq=cds; coord=1:55738076..55741547:-1; parent_gene=GRMZM2G043456'	.
	GRMZM2G028132	1	55752464	Zm00001d029055	RNA.transcription'	moderately similar to ( 360) AT3G57660 | Symbols: NRPA1 | NRPA1; DNA binding / DNA-directed RNA polymerase/ zinc ion binding | chr3:21353746-21362814 FORWARDvery weakly similar to (81.3) loc_os04g41490 12004.m09127 protein DNA-directed RNA polymerase III largest subunit, putative, expressed seq=cds; coord=1:55752464..55761122:-1; parent_gene=GRMZM2G028132'	.
	GRMZM2G703575	1	55816121		not assigned.unknown'	seq=cds; coord=1:55816121..55816806:1; parent_gene=GRMZM2G703575'	.
	GRMZM2G049211	1	56020501	Zm00001d029056	protein.targeting.secretory pathway.vacuole'	highly similar to ( 645) AT3G52850 | Symbols: VSR1, BP-80, ATELP, VSR-1, BP80, BP80B, ATELP1, ATVSR1 | VSR1 (VACUOLAR SORTING RECEPTOR HOMOLOG 1); amino-terminal vacuolar sorting propeptide binding | chr3:19587999-19591690 FORWARDhighly similar to ( 618) VSR1_PEA Vacuolar sorting receptor 1 precursor (BP-80) (80 kDa proaleurein-binding protein) - Pisum sativum (Garden pea)highly similar to ( 750)…	.
	GRMZM2G136270	1	56038258	Zm00001d029056	not assigned.unknown'	seq=cds; coord=1:56038258..56038733:-1; parent_gene=GRMZM2G136270'	.
	GRMZM2G119850	1	56073143	Zm00001d029059	signalling.receptor kinases.leucine rich repeat XI'	highly similar to ( 966) AT3G56370 | Symbols: | leucine-rich repeat transmembrane protein kinase, putative | chr3:20899403-20902390 REVERSEmoderately similar to ( 334) PSKR_DAUCA Phytosulfokine receptor precursor (EC 2.7.11.1) (Phytosulfokine LRR receptor kinase) - Daucus carota (Carrot)nearly identical (1484) loc_os03g21730 12003.m07577 protein receptor-like protein kinase precursor, putative, e…	.
	GRMZM2G353195	1	56158436	Zm00001d029061	not assigned.unknown'	weakly similar to ( 159) AT1G09900 | Symbols: | pentatricopeptide (PPR) repeat-containing protein | chr1:3218133-3219929 FORWARDweakly similar to ( 139) RF1_ORYSA Rf1 protein, mitochondrial precursor (PPR protein) (Fertility restorer) (Restorer for CMS) - Oryza sativa (Rice)highly similar to ( 680) loc_os03g21780 12003.m07582 protein expressed protein seq=cds; coord=1:56158436..56160570:1; parent…	.
	GRMZM2G054916	1	56160677	Zm00001d029062	development.storage proteins'	weakly similar to ( 182) AT2G28490 | Symbols: | cupin family protein | chr2:12178812-12180983 REVERSEmoderately similar to ( 454) loc_os03g21790 12003.m07583 protein cupin family protein, expressed seq=cds; coord=1:56160677..56162858:-1; parent_gene=GRMZM2G054916'	.
	GRMZM2G062391	1	56215993	Zm00001d029064	RNA.regulation of transcription.bZIP transcription factor family'	moderately similar to ( 219) AT2G40620 | Symbols: | bZIP transcription factor family protein | chr2:16954804-16956872 REVERSEmoderately similar to ( 323) RF2B_ORYSA Transcription factor RF2b - Oryza sativa (Rice)moderately similar to ( 324) loc_os03g21800 12003.m101333 protein transcription factor RF2b, putative, expressed seq=cds; coord=1:56215993..56221441:1; parent_gene=GRMZM2G062391'	.
	GRMZM2G062425	1	56223523	Zm00001d029065	not assigned.unknown'	moderately similar to ( 255) AT2G40600 | Symbols: | appr-1-p processing enzyme family protein | chr2:16947012-16948537 REVERSEmoderately similar to ( 330) loc_os03g21830 12003.m07587 protein protein LRP16, putative, expressed seq=cds; coord=1:56223520..56226018:1; parent_gene=GRMZM2G062425'	.
	GRMZM2G063657	1	56283126	Zm00001d029066	not assigned.unknown'	moderately similar to ( 410) AT3G51620 | Symbols: | unknown protein | chr3:19143859-19147944 FORWARDhighly similar to ( 804) loc_os03g21850 12003.m35216 protein expressed protein seq=cds; coord=1:56283137..56290244:1; parent_gene=GRMZM2G063657'	.
	GRMZM2G075988	1	56306536	Zm00001d029067	not assigned.unknown'	weakly similar to ( 106) loc_os07g48150 12007.m09029 protein plant-specific domain TIGR01568 family protein, expressed seq=cds; coord=1:56306536..56307813:-1; parent_gene=GRMZM2G075988'	.
	GRMZM2G076056	1	56311865		not assigned.unknown'	seq=cds; coord=1:56311865..56313512:-1; parent_gene=GRMZM2G076056'	.
	GRMZM2G315279	1	56315985		not assigned.unknown'	seq=cds; coord=1:56315985..56316889:1; parent_gene=GRMZM2G315279'	.
	GRMZM2G413154	1	56351954	Zm00001d029071	not assigned.unknown'	seq=cds; coord=1:56351954..56352392:1; parent_gene=GRMZM2G413154'	.
	GRMZM2G173387	1	56439499	Zm00001d029072	transport.potassium'	nearly identical (1068) AT2G40540 | Symbols: KT2, ATKT2, SHY3, KUP2, ATKUP2, TRK2 | KT2 (POTASSIUM TRANSPORTER 2); potassium ion transmembrane transporter | chr2:16931445-16934516 FORWARDnearly identical (1329) HAK8_ORYSA Putative potassium transporter 8 (OsHAK8) - Oryza sativa (Rice)nearly identical (1329) loc_os03g21890 12003.m07593 protein potassium transporter 8, putative, expressed seq=cds; …	.
	GRMZM2G044074	1	56558221	Zm00001d029074	tetrapyrrole synthesis.uroporphyrinogen decarboxylase'	highly similar to ( 581) AT2G40490 | Symbols: HEME2 | HEME2; uroporphyrinogen decarboxylase | chr2:16912961-16914988 FORWARDhighly similar to ( 677) DCUP_MAIZE Uroporphyrinogen decarboxylase, chloroplast precursor (EC 4.1.1.37) (URO-D) (UPD) - Zea mays (Maize)highly similar to ( 696) loc_os03g21900 12003.m07594 protein uroporphyrinogen decarboxylase, putative, expressed seq=cds; coord=1:56558248.…	.
	GRMZM2G044038	1	56564395	Zm00001d029075	protein.postranslational modification'	moderately similar to ( 499) AT5G58380 | Symbols: CIPK10, PKS2, SIP1, SNRK3.8 | SIP1 (SOS3-INTERACTING PROTEIN 1); ATP binding / kinase/ protein kinase/ protein serine/threonine kinase | chr5:23597092-23598531 REVERSEmoderately similar to ( 398) CIPK1_ORYSA CIPK-like protein 1 (EC 2.7.11.1) (OsCK1) - Oryza sativa (Rice)highly similar to ( 615) loc_os03g22050 12003.m101334 protein CBL-interacting …	.
	GRMZM2G043948	1	56569008	Zm00001d029077	protein.aa activation'	moderately similar to ( 448) AT2G30320 | Symbols: | tRNA pseudouridine synthase family protein | chr2:12925728-12927896 REVERSEhighly similar to ( 749) loc_os03g21980 12003.m35217 protein TRNA pseudouridine synthase, putative, expressed seq=cds; coord=1:56569008..56573612:1; parent_gene=GRMZM2G043948'	.
	GRMZM2G043493	1	56575210	Zm00001d029078	not assigned.unknown'	very weakly similar to (85.9) AT2G40435 | Symbols: | EXPRESSED IN: 20 plant structures; EXPRESSED DURING: 13 growth stages; BEST Arabidopsis thaliana protein match is: transcription regulator (TAIR:AT3G56220.1); Has 165 Blast hits to 165 proteins in 20 species: Archae - 0; Bacteria - 0; Metazoa - 0; Fungi - 0; Plants - 165; Viruses - 0; Other Eukaryotes - 0 (source: NCBI BLink). | chr2:16887048-1…	.
	GRMZM2G030571	1	56674097	Zm00001d029083	amino acid metabolism.synthesis.central amino acid metabolism.alanine.alanine-glyoxylate aminotransferase'	highly similar to ( 664) AT3G08860 | Symbols: | alanine--glyoxylate aminotransferase, putative / beta-alanine-pyruvate aminotransferase, putative / AGT, putative | chr3:2696754-2699087 REVERSEvery weakly similar to (94.4) GSA_ORYSA Glutamate-1-semialdehyde 2,1-aminomutase, chloroplast precursor (EC 5.4.3.8) (GSA) (Glutamate-1-semialdehyde aminotransferase) (GSA-AT) - Oryza sativa (Rice)highly sim…	.
	GRMZM2G010823	1	56746484	Zm00001d029084	TCA / org. transformation.TCA.fumarase'	highly similar to ( 800) AT2G47510 | Symbols: FUM1 | FUM1 (FUMARASE 1); catalytic/ fumarate hydratase | chr2:19498614-19502020 FORWARDhighly similar to ( 860) loc_os03g21950 12003.m07599 protein fumarate hydratase 1, mitochondrial precursor, putative, expressed seq=cds; coord=1:56746484..56752553:1; parent_gene=GRMZM2G010823'	.
	GRMZM2G011025	1	56753111	Zm00001d029085	redox.ascorbate and glutathione.glutathione'	moderately similar to ( 224) AT4G11600 | Symbols: ATGPX6, PHGPX, LSC803 | ATGPX6 (GLUTATHIONE PEROXIDASE 6); glutathione peroxidase | chr4:7010021-7011330 REVERSEmoderately similar to ( 220) GPX4_CITSI Probable phospholipid hydroperoxide glutathione peroxidase (EC 1.11.1.12) (PHGPx) (Salt-associated protein) - Citrus sinensis (Sweet orange)moderately similar to ( 241) loc_os02g44500 12002.m09490 …	.
	GRMZM2G311182	1	56756360		major CHO metabolism.degradation.sucrose.Susy'	highly similar to ( 677) AT4G02280 | Symbols: SUS3, ATSUS3 | SUS3 (sucrose synthase 3); UDP-glycosyltransferase/ sucrose synthase/ transferase, transferring glycosyl groups | chr4:995166-998719 FORWARDhighly similar to ( 669) SUS2_PEA Sucrose synthase 2 (EC 2.4.1.13) (Sucrose-UDP glucosyltransferase 2) - Pisum sativum (Garden pea)highly similar to ( 741) loc_os03g22120 12003.m34861 protein sucros…	.
	AC204306.3_FG007	1	56756491	Zm00001d029086	not assigned.unknown'	seq=cds; coord=1:56756491..56756985:1; parent_gene=AC204306.3_FG007'	.
	GRMZM2G011240	1	56761363	Zm00001d029087	major CHO metabolism.degradation.sucrose.Susy'	highly similar to ( 521) AT4G02280 | Symbols: SUS3, ATSUS3 | SUS3 (sucrose synthase 3); UDP-glycosyltransferase/ sucrose synthase/ transferase, transferring glycosyl groups | chr4:995166-998719 FORWARDhighly similar to ( 508) SUS2_PEA Sucrose synthase 2 (EC 2.4.1.13) (Sucrose-UDP glucosyltransferase 2) - Pisum sativum (Garden pea)highly similar to ( 648) loc_os03g22120 12003.m34861 protein sucros…	.
	GRMZM2G013299	1	56781490	Zm00001d029089	redox.ascorbate and glutathione.glutathione'	moderately similar to ( 251) AT4G11600 | Symbols: ATGPX6, PHGPX, LSC803 | ATGPX6 (GLUTATHIONE PEROXIDASE 6); glutathione peroxidase | chr4:7010021-7011330 REVERSEmoderately similar to ( 241) GPX4_NICSY Probable phospholipid hydroperoxide glutathione peroxidase (EC 1.11.1.12) (PHGPx) (6P229) - Nicotiana sylvestris (Wood tobacco)moderately similar to ( 270) loc_os02g44500 12002.m09490 protein phosp…	.
	GRMZM2G318767	1	56784101	Zm00001d029090	not assigned.unknown'	seq=cds; coord=1:56784101..56785004:1; parent_gene=GRMZM2G318767'	.
	GRMZM2G318780	1	56785051	Zm00001d029091	major CHO metabolism.degradation.sucrose.Susy'	nearly identical (1353) AT4G02280 | Symbols: SUS3, ATSUS3 | SUS3 (sucrose synthase 3); UDP-glycosyltransferase/ sucrose synthase/ transferase, transferring glycosyl groups | chr4:995166-998719 FORWARDnearly identical (1333) SUS2_PEA Sucrose synthase 2 (EC 2.4.1.13) (Sucrose-UDP glucosyltransferase 2) - Pisum sativum (Garden pea)nearly identical (1565) loc_os03g22120 12003.m34861 protein sucrose s…	.
	AC215638.3_FG007	1	56884765		not assigned.unknown'	seq=cds; coord=1:56884765..56890206:-1; parent_gene=AC215638.3_FG007'	.
	GRMZM2G069618	1	56892742	Zm00001d029093	not assigned.unknown'	moderately similar to ( 294) AT3G16760 | Symbols: | tetratricopeptide repeat (TPR)-containing protein | chr3:5703213-5705080 FORWARDhighly similar to ( 601) loc_os03g22140 12003.m07617 protein TPR Domain containing protein, expressed seq=cds; coord=1:56892742..56895106:1; parent_gene=GRMZM2G069618'	.
	GRMZM2G353147	1	56944972	Zm00001d029095	signalling.calcium'	highly similar to ( 815) AT4G02260 | Symbols: RSH1, AT-RSH1, ATRSH1 | RSH1 (RELA-SPOT HOMOLOG 1); catalytic | chr4:985451-991178 FORWARDnearly identical (1070) loc_os03g22160 12003.m07619 protein relA-SpoT like protein RSH1, putative, expressed seq=cds; coord=1:56944972..56983764:1; parent_gene=GRMZM2G353147'	.
	GRMZM2G013588	1	57096643	Zm00001d029096	not assigned.unknown'	highly similar to ( 692) AT5G49110 | Symbols: | unknown protein | chr5:19900203-19905925 FORWARDnearly identical (1363) loc_os03g22190 12003.m07622 protein expressed protein seq=cds; coord=1:57096643..57102772:-1; parent_gene=GRMZM2G013588'	.
	GRMZM2G107597	1	57246486	Zm00001d029098	development.unspecified'	weakly similar to ( 162) AT4G15920 | Symbols: | INVOLVED IN: biological_process unknown; LOCATED IN: endomembrane system, integral to membrane, membrane; EXPRESSED IN: 23 plant structures; EXPRESSED DURING: 13 growth stages; CONTAINS InterPro DOMAIN/s: MtN3 and saliva related transmembrane protein, conserved region (InterPro:IPR018169), RAG1-activating protein 1 homologue (InterPro:IPR018179), Mt…	.
	GRMZM2G015226	1	57278321	Zm00001d029099	not assigned.unknown'	weakly similar to ( 113) loc_os03g22230 12003.m07626 protein expressed protein seq=cds; coord=1:57278321..57279368:-1; parent_gene=GRMZM2G015226'	.
	GRMZM2G073969	1	57288052	Zm00001d029101	not assigned.unknown'	very weakly similar to (92.0) loc_os03g22210 12003.m07624 protein phylloplanin precursor, putative, expressed seq=cds; coord=1:57288052..57288781:-1; parent_gene=GRMZM2G073969'	.
	GRMZM2G073755	1	57296568	Zm00001d029102	development.unspecified'	weakly similar to ( 124) loc_os03g22270 12003.m78861 protein auxin-repressed protein, putative, expressed seq=cds; coord=1:57296569..57299181:-1; parent_gene=GRMZM2G073755'	.
	AC206840.3_FG002	1	57349176	Zm00001d029100	not assigned.unknown'	very weakly similar to (87.4) AT3G05570 | Symbols: | unknown protein | chr3:1616265-1616636 REVERSEvery weakly similar to (92.4) loc_os08g10400 12008.m05173 protein expressed protein seq=cds; coord=1:57349176..57349496:-1; parent_gene=AC206840.3_FG002'	.
	GRMZM5G838433	1	57355274		not assigned.unknown'	weakly similar to ( 113) loc_os03g22230 12003.m07626 protein expressed protein seq=cds; coord=1:57355274..57356321:1; parent_gene=GRMZM5G838433'	.
	GRMZM2G158676	1	57458590	Zm00001d029104	RNA.processing.splicing'	moderately similar to ( 370) AT4G02400 | Symbols: | FUNCTIONS IN: molecular_function unknown; INVOLVED IN: rRNA processing; LOCATED IN: small-subunit processome; EXPRESSED IN: 23 plant structures; EXPRESSED DURING: 13 growth stages; CONTAINS InterPro DOMAIN/s: Small-subunit processome, Utp14 (InterPro:IPR006709); BEST Arabidopsis thaliana protein match is: U3 ribonucleoprotein (Utp) family protei…	.
	GRMZM2G158662	1	57479256	Zm00001d029105	signalling.light'	moderately similar to ( 404) AT2G47590 | Symbols: PHR2 | PHR2 (photolyase/blue-light receptor 2); DNA photolyase | chr2:19521888-19523732 FORWARDmoderately similar to ( 206) CRYD_ORYSA Cryptochrome DASH, chloroplast/mitochondrial precursor - Oryza sativa (Rice)highly similar to ( 726) loc_os03g22330 12003.m07635 protein photolyase/blue-light receptor PHR2, putative, expressed seq=cds; coord=1:574…	.
	GRMZM2G018229	1	57553335	Zm00001d029106	protein.synthesis.misc ribosomal protein.BRIX'	moderately similar to ( 320) AT5G61770 | Symbols: PPAN | PPAN (PETER PAN-LIKE PROTEIN) | chr5:24815888-24817495 FORWARDmoderately similar to ( 438) loc_os03g22350 12003.m07637 protein suppressor of SWI4 1, putative, expressed seq=cds; coord=1:57553335..57559348:1; parent_gene=GRMZM2G018229'	.
	GRMZM2G322917	1	57561578	Zm00001d029107	not assigned.unknown'	seq=cds; coord=1:57561578..57562334:1; parent_gene=GRMZM2G322917'	.
	GRMZM2G019027	1	57567264	Zm00001d029108	secondary metabolism.N misc.alkaloid-like'	weakly similar to ( 119) AT3G57030 | Symbols: | strictosidine synthase family protein | chr3:21101653-21103204 REVERSEvery weakly similar to (89.7) STSY_CATRO Strictosidine synthase precursor (EC 4.3.3.2) - Catharanthus roseus (Rosy periwinkle) (Madagascar periwinkle)moderately similar to ( 206) loc_os01g50330 12001.m11214 protein strictosidine synthase 1 precursor, putative, expressed seq=cds; c…	.
	AC214145.2_FG002	1	57636075		not assigned.unknown'	seq=cds; coord=1:57636075..57639460:1; parent_gene=AC214145.2_FG002'	.
	GRMZM5G828060	1	57667348	Zm00001d029111	secondary metabolism.N misc.alkaloid-like'	moderately similar to ( 269) AT3G57030 | Symbols: | strictosidine synthase family protein | chr3:21101653-21103204 REVERSEweakly similar to ( 160) STSY_CATRO Strictosidine synthase precursor (EC 4.3.3.2) - Catharanthus roseus (Rosy periwinkle) (Madagascar periwinkle)highly similar to ( 505) loc_os08g07810 12008.m04918 protein strictosidine synthase 1 precursor, putative seq=cds; coord=1:57667345.…	.
	GRMZM2G552469	1	57680978	Zm00001d029114	not assigned.unknown'	seq=cds; coord=1:57680978..57682246:1; parent_gene=GRMZM2G552469'	.
	GRMZM2G417219	1	57684962		not assigned.unknown'	seq=cds; coord=1:57684962..57688874:1; parent_gene=GRMZM2G417219'	.
	GRMZM2G439988	1	57741799	Zm00001d029115	secondary metabolism.N misc.alkaloid-like'	moderately similar to ( 271) AT3G57030 | Symbols: | strictosidine synthase family protein | chr3:21101653-21103204 REVERSEweakly similar to ( 161) STSY_CATRO Strictosidine synthase precursor (EC 4.3.3.2) - Catharanthus roseus (Rosy periwinkle) (Madagascar periwinkle)highly similar to ( 504) loc_os08g07810 12008.m04918 protein strictosidine synthase 1 precursor, putative seq=cds; coord=1:57741799.…	.
	GRMZM2G421429	1	57832919	Zm00001d029117	secondary metabolism.N misc.alkaloid-like'	moderately similar to ( 275) AT3G57030 | Symbols: | strictosidine synthase family protein | chr3:21101653-21103204 REVERSEweakly similar to ( 165) STSY_CATRO Strictosidine synthase precursor (EC 4.3.3.2) - Catharanthus roseus (Rosy periwinkle) (Madagascar periwinkle)highly similar to ( 509) loc_os08g07810 12008.m04918 protein strictosidine synthase 1 precursor, putative seq=cds; coord=1:57832916.…	.
	GRMZM5G849959	1	57835789	Zm00001d029118	protein.degradation.cysteine protease'	moderately similar to ( 283) AT4G15880 | Symbols: ESD4 | ESD4 (EARLY IN SHORT DAYS 4); SUMO-specific protease/ cysteine-type peptidase | chr4:9012769-9015797 FORWARDmoderately similar to ( 479) loc_os03g22400 12003.m35607 protein sentrin-specific protease 2, putative, expressed seq=cds; coord=1:57835789..57840955:-1; parent_gene=GRMZM5G849959'	.
	GRMZM2G064814	1	57891912	Zm00001d029119	not assigned.unknown'	weakly similar to ( 119) AT3G14260 | Symbols: | unknown protein | chr3:4747986-4748779 REVERSEmoderately similar to ( 214) loc_os03g22410 12003.m07643 protein GTP binding protein, putative, expressed seq=cds; coord=1:57891912..57892792:1; parent_gene=GRMZM2G064814'	.
	GRMZM2G042074	1	58048571	Zm00001d029120	protein.degradation.AAA type'	highly similar to ( 778) AT1G02890 | Symbols: | AAA-type ATPase family protein | chr1:645372-651797 REVERSEweakly similar to ( 164) CDC48_SOYBN Cell division cycle protein 48 homolog (Valosin-containing protein homolog) (VCP) - Glycine max (Soybean)nearly identical (1505) loc_os03g22420 12003.m101338 protein ATP binding protein, putative, expressed seq=cds; coord=1:58048571..58059807:-1; parent_g…	.
	GRMZM2G030072	1	58294903	Zm00001d029121	protein.degradation.serine protease'	moderately similar to ( 307) AT1G09130 | Symbols: | ATP-dependent Clp protease proteolytic subunit, putative | chr1:2940063-2942217 REVERSEvery weakly similar to (91.3) CLPP_CHAGL ATP-dependent Clp protease proteolytic subunit (EC 3.4.21.92) (Endopeptidase Clp) - Chaetosphaeridium globosummoderately similar to ( 481) loc_os03g22430 12003.m35229 protein ATP-dependent Clp protease proteolytic subun…	.
	GRMZM2G133978	1	58362272	Zm00001d029122	signalling.misc'	very weakly similar to (93.6) loc_os03g22440 12003.m07646 protein rapid ALkalinization Factor family protein seq=cds; coord=1:58362272..58363015:-1; parent_gene=GRMZM2G133978'	.
	GRMZM2G133986	1	58363477	Zm00001d029123	cell.cycle'	moderately similar to ( 414) AT3G05480 | Symbols: ATRAD9, RAD9 | RAD9 | chr3:1585383-1588238 FORWARDhighly similar to ( 668) loc_os03g22450 12003.m07647 protein auxin response factor 75, putative, expressed seq=cds; coord=1:58364110..58368308:-1; parent_gene=GRMZM2G133986'	.
	GRMZM2G134109	1	58368524	Zm00001d029124	protein.synthesis.ribosomal protein.eukaryotic.40S subunit.S21'	weakly similar to ( 143) AT5G27700 | Symbols: | structural constituent of ribosome | chr5:9807541-9808048 REVERSEweakly similar to ( 167) RS21_MAIZE 40S ribosomal protein S21 - Zea mays (Maize)weakly similar to ( 148) loc_os03g46490 12003.m09669 protein 40S ribosomal protein S21, putative seq=cds; coord=1:58368524..58370825:1; parent_gene=GRMZM2G134109'	.
	GRMZM2G075290	1	58418770	Zm00001d029125	stress.abiotic.drought/salt'	moderately similar to ( 307) AT3G62730 | Symbols: | unknown protein | chr3:23208003-23209436 REVERSEmoderately similar to ( 414) loc_os03g22470 12003.m07649 protein desiccation-related protein PCC13-62 precursor, putative, expressed seq=cds; coord=1:58418770..58420264:-1; parent_gene=GRMZM2G075290'	.
	GRMZM2G075502	1	58472623	Zm00001d029126	metal handling.binding, chelation and storage'	very weakly similar to (80.9) AT3G06130 | Symbols: | heavy-metal-associated domain-containing protein | chr3:1853048-1854673 REVERSEweakly similar to ( 124) loc_os03g22490 12003.m101339 protein heavy metal-associated domain containing protein, expressed seq=cds; coord=1:58472623..58474707:-1; parent_gene=GRMZM2G075502'	.
	GRMZM2G155680	1	58577165	Zm00001d029127	amino acid metabolism.degradation.aspartate family.lysine'	moderately similar to ( 242) AT2G37210 | Symbols: | Encodes a protein of unknown function. It has been crystallized and shown to be structurally almost identical to the protein encoded by At5g11950. | chr2:15624253-15626834 REVERSEmoderately similar to ( 270) loc_os03g01880 12003.m34975 protein carboxy-lyase, putative, expressed seq=cds; coord=1:58577165..58580062:-1; parent_gene=GRMZM2G155680'	.
	AC209438.4_FG002	1	58610125		not assigned.unknown'	seq=cds; coord=1:58610125..58610701:1; parent_gene=AC209438.4_FG002'	.
	GRMZM5G893926	1	58646280		not assigned.unknown'	seq=cds; coord=1:58646280..58647579:1; parent_gene=GRMZM5G893926'	.
	GRMZM2G177532	1	58706536	Zm00001d029129	transport.metal'	moderately similar to ( 423) AT2G47830 | Symbols: | cation efflux family protein / metal tolerance protein, putative (MTPc1) | chr2:19591094-19593973 REVERSEmoderately similar to ( 478) loc_os03g22550 12003.m07656 protein cation transporter/ efflux permease, putative, expressed seq=cds; coord=1:58706536..58720915:1; parent_gene=GRMZM2G177532'	.
	GRMZM2G097843	1	58736570	Zm00001d029130	not assigned.unknown'	moderately similar to ( 336) AT2G47820 | Symbols: | unknown protein | chr2:19588122-19590629 FORWARDhighly similar to ( 842) loc_os03g22560 12003.m07657 protein myb-like DNA-binding domain containing protein, expressed seq=cds; coord=1:58736570..58741621:-1; parent_gene=GRMZM2G097843'	.
	GRMZM2G083689	1	59061226	Zm00001d029133	protein.synthesis.initiation'	highly similar to ( 961) AT2G13540 | Symbols: ENS, ABH1, CBP80, ATCBP80 | ABH1 (ABA HYPERSENSITIVE 1); RNA cap binding | chr2:5637053-5642813 FORWARDnearly identical (1402) loc_os03g22570 12003.m07658 protein ABH1, putative, expressed seq=cds; coord=1:59061226..59087208:1; parent_gene=GRMZM2G083689'	.
	GRMZM2G552278	1	59128578	Zm00001d029134	not assigned.unknown'	weakly similar to ( 160) AT3G62900 | Symbols: | zinc ion binding | chr3:23249181-23254810 REVERSEmoderately similar to ( 440) loc_os03g22580 12003.m101341 protein CW-type Zinc Finger family protein, expressed seq=cds; coord=1:59128578..59132762:-1; parent_gene=GRMZM2G552278'	.
	AC205888.4_FG004	1	59137860	Zm00001d029134	not assigned.unknown'	seq=cds; coord=1:59137860..59141285:1; parent_gene=AC205888.4_FG004'	.
	GRMZM2G117228	1	59145695	Zm00001d029134	not assigned.unknown'	moderately similar to ( 234) loc_os07g47360 12007.m29318 protein CW-type Zinc Finger family protein, expressed seq=cds; coord=1:59145695..59148624:-1; parent_gene=GRMZM2G117228'	.
	GRMZM2G133322	1	59180802	Zm00001d029135	development.unspecified'	weakly similar to ( 196) AT2G39060 | Symbols: | nodulin MtN3 family protein | chr2:16306818-16308206 REVERSEmoderately similar to ( 290) loc_os03g22590 12003.m07660 protein MTN3, putative, expressed seq=cds; coord=1:59180802..59184089:-1; parent_gene=GRMZM2G133322'	.
	GRMZM2G400352	1	59305239	Zm00001d029136	development.storage proteins'	moderately similar to ( 254) AT3G44110 | Symbols: ATJ3, ATJ | ATJ3; protein binding | chr3:15869179-15871059 REVERSEmoderately similar to ( 263) DNJH_CUCSA DnaJ protein homolog (DNAJ-1) - Cucumis sativus (Cucumber)moderately similar to ( 415) loc_os01g55650 12001.m11722 protein patatin-like phospholipase family protein, expressed seq=cds; coord=1:59305239..59370055:-1; parent_gene=GRMZM2G400352'	.
	GRMZM5G896731	1	59462361	Zm00001d029138	protein.synthesis.misc ribosomal protein'	moderately similar to ( 289) AT5G19830 | Symbols: | aminoacyl-tRNA hydrolase | chr5:6703383-6705125 FORWARDmoderately similar to ( 233) loc_os01g49900 12001.m11175 protein peptidyl-tRNA hydrolase, putative, expressed seq=cds; coord=1:59462361..59467763:1; parent_gene=GRMZM5G896731'	.
	AC205502.4_FG004	1	59467407	Zm00001d029139	secondary metabolism.isoprenoids.terpenoids'	ZmTPS27; moderately similar to ( 229) AT5G23960 | Symbols: ATTPS21, TPS21 | TPS21 (TERPENE SYNTHASE 21); (-)-E-beta-caryophyllene synthase/ alpha-humulene synthase | chr5:8092969-8095128 FORWARDmoderately similar to ( 275) DCS1_GOSHI (+)-delta-cadinene synthase (EC 4.2.3.13) (D-cadinene synthase) - Gossypium hirsutum (Upland cotton)moderately similar to ( 468) loc_os04g27070 12004.m07830 protein …	.
	GRMZM5G882821	1	59505501	Zm00001d029140	lipid metabolism.lipid degradation.lipases'	moderately similar to ( 357) AT5G18640 | Symbols: | lipase class 3 family protein | chr5:6213247-6215494 FORWARDmoderately similar to ( 467) loc_os07g47250 12007.m08942 protein lipase precursor, putative, expressed seq=cds; coord=1:59505501..59508740:-1; parent_gene=GRMZM5G882821'	.
	GRMZM2G052034	1	59576755	Zm00001d029141	protein.degradation.ubiquitin.E3.RING'	weakly similar to ( 178) AT5G18650 | Symbols: | zinc finger (C3HC4-type RING finger) family protein | chr5:6218260-6220374 FORWARDmoderately similar to ( 256) loc_os03g22680 12003.m34865 protein RING finger and CHY zinc finger domain-containing protein 1, putative, expressed seq=cds; coord=1:59576829..59579916:-1; parent_gene=GRMZM2G052034'	.
	GRMZM2G052148	1	59581460	Zm00001d029142	protein.targeting.nucleus'	nearly identical (1101) AT2G41620 | Symbols: | nucleoporin interacting component family protein | chr2:17350419-17354997 REVERSEnearly identical (1504) loc_os03g22690 12003.m07668 protein nucleoporin interacting component, putative, expressed seq=cds; coord=1:59581460..59591624:-1; parent_gene=GRMZM2G052148'	.
	GRMZM2G052206	1	59592613	Zm00001d029143	protein.postranslational modification'	highly similar to ( 681) AT1G54610 | Symbols: | protein kinase family protein | chr1:20393962-20396902 REVERSEmoderately similar to ( 211) CDC2A_ANTMA Cell division control protein 2 homolog A (EC 2.7.11.22) (EC 2.7.11.23) - Antirrhinum majus (Garden snapdragon)highly similar to ( 852) loc_os07g47180 12007.m29311 protein transposon protein, putative, unclassified, expressed seq=cds; coord=1:59592…	.
	GRMZM2G124576	1	59670859	Zm00001d029144	RNA.regulation of transcription.putative transcription regulator'	highly similar to ( 705) AT3G05060 | Symbols: | SAR DNA-binding protein, putative | chr3:1413174-1415564 REVERSEhighly similar to ( 850) loc_os03g22730 12003.m101345 protein nucleolar protein NOP5, putative, expressed seq=cds; coord=1:59670870..59675001:-1; parent_gene=GRMZM2G124576'	.
	GRMZM2G425079	1	59675916	Zm00001d029145	not assigned.unknown'	seq=cds; coord=1:59675916..59723537:1; parent_gene=GRMZM2G425079'	.
	GRMZM2G356155	1	59728827	Zm00001d029147	not assigned.unknown'	very weakly similar to (95.5) AT5G21080 | Symbols: | FUNCTIONS IN: molecular_function unknown; INVOLVED IN: biological_process unknown; LOCATED IN: cellular_component unknown; BEST Arabidopsis thaliana protein match is: cyclin-related (TAIR:AT2G41830.1); Has 203 Blast hits to 200 proteins in 66 species: Archae - 0; Bacteria - 4; Metazoa - 116; Fungi - 12; Plants - 64; Viruses - 0; Other Eukaryote…	.
	GRMZM2G134671	1	59764838	Zm00001d029149	RNA.regulation of transcription.C2C2(Zn) CO-like, Constans-like zinc finger family'	weakly similar to ( 159) AT2G47890 | Symbols: | zinc finger (B-box type) family protein | chr2:19608245-19609476 FORWARDmoderately similar to ( 450) loc_os03g22770 12003.m101346 protein CCT motif family protein, expressed seq=cds; coord=1:59764838..59769739:1; parent_gene=GRMZM2G134671'	.
	GRMZM2G063048	1	59863427	Zm00001d029150	tetrapyrrole synthesis.divinyl chlorophyllide-a 8-vinyl-reductase'	moderately similar to ( 388) AT5G18660 | Symbols: PCB2 | PCB2 (PALE-GREEN AND CHLOROPHYLL B REDUCED 2); 3,8-divinyl protochlorophyllide a 8-vinyl reductase | chr5:6220872-6222125 REVERSEhighly similar to ( 518) loc_os03g22780 12003.m07676 protein PCB2, putative, expressed seq=cds; coord=1:59863427..59864863:-1; parent_gene=GRMZM2G063048'	.
	GRMZM5G801330	1	59865348		not assigned.unknown'	seq=cds; coord=1:59865348..59865530:-1; parent_gene=GRMZM5G801330'	.
	GRMZM2G038598	1	59956283	Zm00001d029151	cell wall.precursor synthesis.UGE'	highly similar to ( 548) AT4G23920 | Symbols: UGE2 | UGE2 (UDP-D-glucose/UDP-D-galactose 4-epimerase 2); UDP-glucose 4-epimerase/ protein dimerization | chr4:12431416-12433666 FORWARDmoderately similar to ( 448) GALE1_PEA UDP-glucose 4-epimerase (EC 5.1.3.2) (Galactowaldenase) (UDP-galactose 4-epimerase) - Pisum sativum (Garden pea)highly similar to ( 611) loc_os05g51670 12005.m27995 protein UDP-…	.
	GRMZM2G392172	1	60006075	Zm00001d029152	DNA.repair'	moderately similar to ( 298) AT3G18524 | Symbols: MSH2, ATMSH2 | MSH2 (MUTS HOMOLOG 2); ATP binding / damaged DNA binding / mismatched DNA binding / protein binding | chr3:6368151-6372409 REVERSEmoderately similar to ( 379) MSH2_MAIZE DNA mismatch repair protein MSH2 (MUS1) - Zea mays (Maize)moderately similar to ( 365) loc_os05g19270 12005.m06330 protein DNA mismatch repair protein MSH2, putativ…	.
	GRMZM2G392177	1	60007975	Zm00001d029153	not assigned.unknown'	seq=cds; coord=1:60007975..60008283:-1; parent_gene=GRMZM2G392177'	.
	GRMZM2G347708	1	60022740	Zm00001d029154	major CHO metabolism.degradation.starch.starch cleavage'	moderately similar to ( 286) AT5G18670 | Symbols: BMY3, BAM9 | BMY3; beta-amylase/ catalytic/ cation binding | chr5:6226138-6227999 FORWARDweakly similar to ( 150) AMYB_WHEAT Beta-amylase (EC 3.2.1.2) (1,4-alpha-D-glucan maltohydrolase) - Triticum aestivum (Wheat)highly similar to ( 543) loc_os03g22790 12003.m07677 protein beta-amylase, putative, expressed seq=cds; coord=1:60022740..60024593:1; p…	.
	GRMZM2G088166	1	60034565		not assigned.unknown'	seq=cds; coord=1:60034565..60035120:1; parent_gene=GRMZM2G088166'	.
	GRMZM2G082034	1	60087923	Zm00001d029164	major CHO metabolism.degradation.starch.starch cleavage'	moderately similar to ( 330) AT5G18670 | Symbols: BMY3, BAM9 | BMY3; beta-amylase/ catalytic/ cation binding | chr5:6226138-6227999 FORWARDweakly similar to ( 182) AMYB_MAIZE Beta-amylase (EC 3.2.1.2) (1,4-alpha-D-glucan maltohydrolase) - Zea mays (Maize)highly similar to ( 600) loc_os03g22790 12003.m07677 protein beta-amylase, putative, expressed seq=cds; coord=1:60087923..60089930:1; parent_gen…	.
	GRMZM2G378907	1	60092678	Zm00001d029165	protein.degradation.ubiquitin.E3.SCF.FBOX'	moderately similar to ( 485) AT2G47900 | Symbols: AtTLP3 | AtTLP3 (TUBBY LIKE PROTEIN 3); phosphoric diester hydrolase/ transcription factor | chr2:19611196-19612766 REVERSEhighly similar to ( 603) loc_os03g22800 12003.m78863 protein tubby protein, putative, expressed seq=cds; coord=1:60092678..60100770:-1; parent_gene=GRMZM2G378907'	.
	GRMZM2G169890	1	60145100	Zm00001d029170	redox.dismutases and catalases'	moderately similar to ( 269) AT1G08830 | Symbols: CSD1 | CSD1 (COPPER/ZINC SUPEROXIDE DISMUTASE 1); superoxide dismutase | chr1:2827700-2829053 FORWARDmoderately similar to ( 309) SODC4_MAIZE Superoxide dismutase [Cu-Zn] 4A (EC 1.15.1.1) - Zea mays (Maize)moderately similar to ( 291) loc_os07g46990 12007.m079585 protein superoxide dismutase 2, putative, expressed seq=cds; coord=1:60145100..601486…	.
	GRMZM2G467072	1	60153709	Zm00001d029172	not assigned.unknown'	seq=cds; coord=1:60153709..60154450:1; parent_gene=GRMZM2G467072'	.
	GRMZM2G000923	1	60163114	Zm00001d029173	protein.synthesis.elongation'	moderately similar to ( 210) AT5G13850 | Symbols: NACA3 | NACA3 (NASCENT POLYPEPTIDE-ASSOCIATED COMPLEX SUBUNIT ALPHA-LIKE PROTEIN 3) | chr5:4471361-4472676 FORWARDmoderately similar to ( 217) loc_os05g31000 12005.m07335 protein nascent polypeptide-associated complex alpha subunit-like protein, putative, expressed seq=cds; coord=1:60163114..60165406:1; parent_gene=GRMZM2G000923'	.
	GRMZM2G144995	1	60216120	Zm00001d029174	RNA.regulation of transcription.putative transcription regulator'	highly similar to ( 696) AT1G56110 | Symbols: NOP56 | NOP56 (Arabidopsis homolog of nucleolar protein Nop56) | chr1:20984544-20986893 REVERSEhighly similar to ( 814) loc_os03g22880 12003.m07686 protein nucleolar protein Nop56, putative, expressed seq=cds; coord=1:60216405..60219476:-1; parent_gene=GRMZM2G144995'	.
	GRMZM2G445791	1	60220161	Zm00001d029176	lipid metabolism.lipid degradation.beta-oxidation.acyl CoA DH'	highly similar to ( 851) AT5G65110 | Symbols: ACX2, ATACX2 | ACX2 (ACYL-COA OXIDASE 2); acyl-CoA oxidase | chr5:26010060-26012482 REVERSEhighly similar to ( 832) ACOX2_CUCMA Acyl-coenzyme A oxidase, peroxisomal precursor (EC 1.3.3.6) (AOX) (Long-chain acyl-CoA oxidase) - Cucurbita maxima (Pumpkin) (Winter squash)highly similar to ( 971) loc_os11g39220 12011.m28844 protein acyl-coenzyme A oxidase …	.
	GRMZM2G144868	1	60261032	Zm00001d029177	signalling.G-proteins'	highly similar to ( 763) AT1G52980 | Symbols: | GTP-binding family protein | chr1:19737493-19740201 FORWARDhighly similar to ( 897) loc_os03g22890 12003.m35227 protein nucleolar GTP-binding protein 2, putative, expressed seq=cds; coord=1:60261032..60265747:1; parent_gene=GRMZM2G144868'	.
	GRMZM2G469162	1	60395572	Zm00001d029180	RNA.regulation of transcription.Chromatin Remodeling Factors'	nearly identical (1486) AT3G57300 | Symbols: INO80, ATINO80 | INO80 (INO80 ORTHOLOG); ATP binding / DNA binding / helicase/ nucleic acid binding | chr3:21199612-21207635 FORWARDmoderately similar to ( 246) ISW2_ORYSA Probable chromatin remodelling complex ATPase chain (EC 3.6.1.-) (ISW2-like) (Sucrose nonfermenting protein 2 homolog) - Oryza sativa (Rice)nearly identical (1994) loc_os03g22900 120…	.
	AC195378.3_FG001	1	60523640		not assigned.unknown'	seq=cds; coord=1:60523640..60524197:1; parent_gene=AC195378.3_FG001'	.
	GRMZM2G566688	1	60594125	Zm00001d029181	not assigned.unknown'	weakly similar to ( 147) AT1G03910 | Symbols: | EXPRESSED IN: 25 plant structures; EXPRESSED DURING: 13 growth stages; CONTAINS InterPro DOMAIN/s: Cactin, central region (InterPro:IPR018816); BEST Arabidopsis thaliana protein match is: unknown protein (TAIR:AT2G36815.2); Has 11516 Blast hits to 6722 proteins in 356 species: Archae - 23; Bacteria - 259; Metazoa - 6122; Fungi - 1009; Plants - 493; …	.
	GRMZM2G009232	1	60675952	Zm00001d029183	misc.cytochrome P450'	moderately similar to ( 271) AT4G37360 | Symbols: CYP81D2 | CYP81D2; electron carrier/ heme binding / iron ion binding / monooxygenase/ oxygen binding | chr4:17567124-17568858 REVERSEmoderately similar to ( 214) C75A1_PETHY Flavonoid 3',5'-hydroxylase 1 (EC 1.14.13.88) (F3'5'H) (Cytochrome P450 75A1) (CYPLXXVA1) - Petunia hybrida (Petunia)moderately similar to ( 497) loc_os02g30080 12002.m08151 p…	.
	GRMZM2G308666	1	60699959	Zm00001d029184	misc.misc2'	moderately similar to ( 249) AT3G48310 | Symbols: CYP71A22 | CYP71A22; electron carrier/ heme binding / iron ion binding / monooxygenase/ oxygen binding | chr3:17888192-17889749 FORWARDmoderately similar to ( 384) C71C4_MAIZE Cytochrome P450 71C4 (EC 1.14.-.-) (Benzoxazineless 2) - Zea mays (Maize)moderately similar to ( 399) loc_os08g01450 12008.m04293 protein cytochrome P450 71C4, putative, exp…	.
	GRMZM2G091648	1	60754510	Zm00001d029185	not assigned.unknown'	seq=cds; coord=1:60755102..60755924:-1; parent_gene=GRMZM2G091648'	.
	GRMZM2G090733	1	60805906	Zm00001d029190	misc.short chain dehydrogenase/reductase (SDR)'	moderately similar to ( 229) AT1G24470 | Symbols: KCR2 | short-chain dehydrogenase/reductase (SDR) family protein | chr1:8674056-8676277 FORWARDmoderately similar to ( 394) loc_os11g24484 12011.m06374 protein steroid dehydrogenase SPM2, putative, expressed seq=cds; coord=1:60805906..60808840:1; parent_gene=GRMZM2G090733'	.
	GRMZM2G090788	1	60809336	Zm00001d029191	not assigned.unknown'	moderately similar to ( 421) AT5G16520 | Symbols: | unknown protein | chr5:5394740-5397371 REVERSEhighly similar to ( 759) loc_os01g01040 12001.m150452 protein expressed protein seq=cds; coord=1:60809336..60830586:-1; parent_gene=GRMZM2G090788'	.
	GRMZM2G402584	1	60831511	Zm00001d029193	misc.oxidases - copper, flavone etc.'	highly similar to ( 760) AT5G48450 | Symbols: sks3 | sks3 (SKU5 Similar 3); copper ion binding / oxidoreductase | chr5:19633295-19635612 REVERSEmoderately similar to ( 499) ASO_BRANA L-ascorbate oxidase homolog precursor (EC 1.10.3.3) (Ascorbase) - Brassica napus (Rape)highly similar to ( 936) loc_os01g01030 12001.m06750 protein monocopper oxidase precursor, putative, expressed seq=cds; coord=1:6…	.
	GRMZM2G101689	1	60861638	Zm00001d029188	RNA.processing'	highly similar to ( 555) AT2G41500 | Symbols: LIS, EMB2776 | EMB2776; nucleotide binding | chr2:17304319-17306855 REVERSEweakly similar to ( 128) PF20_CHLRE Flagellar WD repeat protein PF20 - Chlamydomonas reinhardtiihighly similar to ( 769) loc_os03g23929 12003.m07739 protein vegetatible incompatibility protein HET-E-1, putative, expressed seq=cds; coord=1:60861638..60865926:1; parent_gene=GRMZM…	.
	GRMZM2G101744	1	60867082	Zm00001d029189	not assigned.unknown'	moderately similar to ( 275) loc_os01g01050 12001.m42816 protein R3H domain containing protein, expressed seq=cds; coord=1:60867082..60870260:-1; parent_gene=GRMZM2G101744'	.
	GRMZM2G167698	1	60966702	Zm00001d029194	misc.cytochrome P450'	moderately similar to ( 273) AT4G37360 | Symbols: CYP81D2 | CYP81D2; electron carrier/ heme binding / iron ion binding / monooxygenase/ oxygen binding | chr4:17567124-17568858 REVERSEmoderately similar to ( 215) F3PH_PETHY Flavonoid 3'-monooxygenase (EC 1.14.13.21) (Flavonoid 3'-hydroxylase) (Cytochrome P450 75B2) - Petunia hybrida (Petunia)highly similar to ( 503) loc_os02g30100 12002.m08153 pro…	.
	GRMZM2G038153	1	61012519	Zm00001d029195	secondary metabolism.isoprenoids.terpenoids'	ZmTPS8; moderately similar to ( 267) AT1G70080 | Symbols: | terpene synthase/cyclase family protein | chr1:26394669-26397565 REVERSEmoderately similar to ( 319) DCS1_GOSHI (+)-delta-cadinene synthase (EC 4.2.3.13) (D-cadinene synthase) - Gossypium hirsutum (Upland cotton)highly similar to ( 533) loc_os03g22634 12003.m07664 protein terpene synthase 7, putative, expressed seq=cds; coord=1:61012519.…	.
	GRMZM5G885628	1	61019344	Zm00001d029196	cell.vesicle transport'	highly similar to ( 572) AT4G11380 | Symbols: | beta-adaptin, putative | chr4:6920608-6925444 FORWARDhighly similar to ( 702) loc_os03g23950 12003.m07741 protein AP-1 complex subunit beta-1, expressed seq=cds; coord=1:61019347..61022157:-1; parent_gene=GRMZM5G885628'	.
	GRMZM5G842103	1	61029464		not assigned.unknown'	very weakly similar to (83.2) loc_os08g09890 12008.m05123 protein expressed protein seq=cds; coord=1:61029464..61032048:-1; parent_gene=GRMZM5G842103'	.
	GRMZM2G102497	1	61136280	Zm00001d029197	not assigned.unknown'	very weakly similar to (82.8) AT5G13460 | Symbols: IQD11 | IQD11 (IQ-domain 11); calmodulin binding | chr5:4316323-4318247 FORWARDmoderately similar to ( 369) loc_os03g23960 12003.m07742 protein SF16-like protein, putative, expressed seq=cds; coord=1:61136280..61139967:1; parent_gene=GRMZM2G102497'	.
	GRMZM2G102548	1	61142713	Zm00001d029198	misc.O-methyl transferases'	moderately similar to ( 412) AT4G31790 | Symbols: | diphthine synthase, putative (DPH5) | chr4:15377479-15378530 FORWARDvery weakly similar to (87.0) RF1_ORYSA Rf1 protein, mitochondrial precursor (PPR protein) (Fertility restorer) (Restorer for CMS) - Oryza sativa (Rice)highly similar to ( 562) loc_os01g60000 12001.m12132 protein methyltransferase small domain, putative, expressed seq=cds; coord…	.
	GRMZM2G102548	1	61142713	Zm00001d029198	misc.O-methyl transferases'	moderately similar to ( 412) AT4G31790 | Symbols: | diphthine synthase, putative (DPH5) | chr4:15377479-15378530 FORWARDvery weakly similar to (87.0) RF1_ORYSA Rf1 protein, mitochondrial precursor (PPR protein) (Fertility restorer) (Restorer for CMS) - Oryza sativa (Rice)highly similar to ( 562) loc_os01g60000 12001.m12132 protein methyltransferase small domain, putative, expressed seq=cds; coord…	.
	GRMZM2G086788	1	61291638	Zm00001d029201	protein.synthesis.ribosomal protein.eukaryotic.60S subunit.L6'	moderately similar to ( 290) AT1G05190 | Symbols: emb2394 | emb2394 (embryo defective 2394); structural constituent of ribosome | chr1:1502515-1503738 REVERSEvery weakly similar to (90.1) RM06_PROWI Mitochondrial 60S ribosomal protein L6 - Prototheca wickerhamiimoderately similar to ( 383) loc_os03g24020 12003.m07748 protein 50S ribosomal protein L6, putative, expressed seq=cds; coord=1:61291638.…	.
	GRMZM2G362281	1	61447680	Zm00001d029202	redox.glutaredoxins'	weakly similar to ( 142) AT5G13810 | Symbols: | glutaredoxin family protein | chr5:4455769-4456593 FORWARDmoderately similar to ( 265) loc_os03g24030 12003.m07749 protein electron transporter, putative, expressed seq=cds; coord=1:61447680..61449659:1; parent_gene=GRMZM2G362281'	.
	GRMZM2G061624	1	61451315	Zm00001d029203	development.unspecified'	moderately similar to ( 476) AT3G61790 | Symbols: | seven in absentia (SINA) family protein | chr3:22871974-22873543 REVERSEweakly similar to ( 149) SINAL_DROME Probable E3 ubiquitin-protein ligase sina-like CG13030 (EC 6.3.2.-) - Drosophila melanogaster (Fruit fly)highly similar to ( 590) loc_os03g24040 12003.m07750 protein ubiquitin ligase SINAT4, putative, expressed seq=cds; coord=1:61451315..…	.
	GRMZM5G841053	1	61528844	Zm00001d029205	not assigned.unknown'	seq=cds; coord=1:61528844..61529128:1; parent_gene=GRMZM5G841053'	.
	AC204530.4_FG002	1	61613000	Zm00001d029206	not assigned.unknown'	moderately similar to ( 455) AT5G12290 | Symbols: DGS1 | DGS1 (DGD1 SUPPRESSOR 1) | chr5:3974374-3978066 REVERSEhighly similar to ( 701) loc_os03g26030 12003.m07948 protein expressed protein seq=cds; coord=1:61613000..61620826:1; parent_gene=AC204530.4_FG002'	.
	AC204530.4_FG003	1	61621307	Zm00001d029207	cell.organisation'	moderately similar to ( 211) AT2G38750 | Symbols: ANNAT4 | ANNAT4 (ANNEXIN ARABIDOPSIS 4); calcium ion binding / calcium-dependent phospholipid binding | chr2:16196582-16198431 REVERSEweakly similar to ( 142) ANX4_FRAAN Annexin-like protein RJ4 - Fragaria ananassa (Strawberry)moderately similar to ( 332) loc_os05g31750 12005.m07409 protein annexin-like protein RJ4, putative, expressed seq=cds; co…	.
	GRMZM5G898740	1	61623552	Zm00001d029208	not assigned.unknown'	moderately similar to ( 379) AT2G41250 | Symbols: | haloacid dehalogenase-like hydrolase family protein | chr2:17200862-17202551 REVERSEmoderately similar to ( 400) loc_os07g46520 12007.m08869 protein rhythmically expressed gene 2 protein, putative, expressed seq=cds; coord=1:61623552..61631442:1; parent_gene=GRMZM5G898740'	.
	AC204530.4_FG006	1	61666245	Zm00001d029209	signalling.phosphinositides.phosphatidylinositol-4-phosphate 5-kinase'	highly similar to ( 505) AT3G07960 | Symbols: | phosphatidylinositol-4-phosphate 5-kinase family protein | chr3:2535274-2538090 FORWARDmoderately similar to ( 201) PI5K1_ORYSA Phosphatidylinositol-4-phosphate 5-kinase 1 precursor (EC 2.7.1.68) (1-phosphatidylinositol-4-phosphate kinase) (PIP5K) (PtdIns(4)P-5-kinase) (Diphosphoinositide kinase) - Oryza sativa (Rice)highly similar to ( 762) loc_os0…	.
	GRMZM5G831486	1	61669005	Zm00001d029209	signalling.phosphinositides.phosphatidylinositol-4-phosphate 5-kinase'	weakly similar to ( 169) AT2G41210 | Symbols: PIP5K5 | PIP5K5 (PHOSPHATIDYLINOSITOL- 4-PHOSPHATE 5-KINASE 5); 1-phosphatidylinositol-4-phosphate 5-kinase | chr2:17173627-17176575 FORWARDvery weakly similar to (88.6) PI5K1_ORYSA Phosphatidylinositol-4-phosphate 5-kinase 1 precursor (EC 2.7.1.68) (1-phosphatidylinositol-4-phosphate kinase) (PIP5K) (PtdIns(4)P-5-kinase) (Diphosphoinositide kinase) -…	.
	GRMZM2G116010	1	61694208	Zm00001d029211	signalling.phosphinositides.phosphatidylinositol-4-phosphate 5-kinase'	highly similar to ( 612) AT3G56960 | Symbols: PIP5K4 | PIP5K4 (PHOSPHATIDYL INOSITOL MONOPHOSPHATE 5 KINASE 4); 1-phosphatidylinositol-4-phosphate 5-kinase | chr3:21080957-21083885 FORWARDmoderately similar to ( 392) PI5K1_ORYSA Phosphatidylinositol-4-phosphate 5-kinase 1 precursor (EC 2.7.1.68) (1-phosphatidylinositol-4-phosphate kinase) (PIP5K) (PtdIns(4)P-5-kinase) (Diphosphoinositide kinase) …	.
	GRMZM2G115975	1	61698114	Zm00001d029212	signalling.unspecified'	highly similar to ( 889) AT5G19390 | Symbols: | pleckstrin homology (PH) domain-containing protein / RhoGAP domain-containing protein | chr5:6531906-6537143 FORWARDnearly identical (1370) loc_os03g24180 12003.m07764 protein rho GTPase activator, putative, expressed seq=cds; coord=1:61698114..61711005:-1; parent_gene=GRMZM2G115975'	.
	GRMZM2G115921	1	61714309	Zm00001d029214	RNA.regulation of transcription.unclassified'	moderately similar to ( 216) AT1G09920 | Symbols: | TRAF-type zinc finger-related | chr1:3224863-3226860 REVERSEmoderately similar to ( 299) loc_os03g24184 12003.m34742 protein TRAF type zinc finger domain containing 1, putative, expressed seq=cds; coord=1:61714309..61719903:-1; parent_gene=GRMZM2G115921'	.
	GRMZM2G081322	1	61930850	Zm00001d029215	cell.organisation'	nearly identical (1071) AT3G57410 | Symbols: VLN3, ATVLN3 | VLN3 (VILLIN 3); actin binding | chr3:21243615-21249809 REVERSEnearly identical (1363) loc_os03g24220 12003.m34866 protein villin-3, putative, expressed seq=cds; coord=1:61930850..61941338:1; parent_gene=GRMZM2G081322'	.
	GRMZM2G082346	1	61943740	Zm00001d029217	protein.degradation.ubiquitin.E3.SCF.FBOX'	very weakly similar to (94.7) AT2G27310 | Symbols: | F-box family protein | chr2:11683954-11684967 REVERSEvery weakly similar to (82.0) loc_os02g33240 12002.m08417 protein F-box domain containing protein, expressed seq=cds; coord=1:61943740..61946316:-1; parent_gene=GRMZM2G082346'	.
	GRMZM2G703582	1	61947967	Zm00001d029218	hormone metabolism.ethylene.synthesis-degradation'	moderately similar to ( 216) AT3G21420 | Symbols: | oxidoreductase, 2OG-Fe(II) oxygenase family protein | chr3:7541579-7543221 FORWARDweakly similar to ( 149) FLS_MALDO Flavonol synthase/flavanone 3-hydroxylase (EC 1.14.11.23) (EC 1.14.11.9) (FLS) - Malus domestica (Apple) (Malus sylvestris)moderately similar to ( 320) loc_os10g40934 12010.m06860 protein flavonol synthase/flavanone 3-hydroxylase,…	.
	GRMZM2G421970	1	62003388	Zm00001d029219	not assigned.unknown'	seq=cds; coord=1:62003388..62003933:-1; parent_gene=GRMZM2G421970'	.
	GRMZM5G861985	1	62059716		not assigned.unknown'	seq=cds; coord=1:62059716..62059985:1; parent_gene=GRMZM5G861985'	.
	GRMZM2G382569	1	62140922		hormone metabolism.ethylene.synthesis-degradation'	moderately similar to ( 224) AT1G17020 | Symbols: SRG1, ATSRG1 | SRG1 (SENESCENCE-RELATED GENE 1); oxidoreductase, acting on diphenols and related substances as donors, oxygen as acceptor / oxidoreductase, acting on paired donors, with incorporation or reduction of molecular oxygen, 2-oxoglutarate as one donor, and inc | chr1:5820258-5821741 FORWARDweakly similar to ( 138) FLS_PETHY Flavonol synt…	.
	GRMZM2G063055	1	62225861	Zm00001d029222	not assigned.unknown'	weakly similar to ( 117) loc_os03g24300 12003.m07776 protein AAA ATPase containing von Willebrand factor type A, putative, expressed seq=cds; coord=1:62225861..62227001:-1; parent_gene=GRMZM2G063055'	.
	GRMZM2G156827	1	62234387	Zm00001d029223	RNA.regulation of transcription.PWWP domain protein'	weakly similar to ( 181) AT2G48160 | Symbols: | EXPRESSED IN: 23 plant structures; EXPRESSED DURING: 13 growth stages; CONTAINS InterPro DOMAIN/s: Regulation of nuclear pre-mRNA protein (InterPro:IPR006569), PWWP (InterPro:IPR000313); BEST Arabidopsis thaliana protein match is: PWWP domain-containing protein (TAIR:AT3G63070.1); Has 1292 Blast hits to 1135 proteins in 175 species: Archae - 2; Bact…	.
	AC204659.3_FG005	1	62239790		RNA.processing.splicing'	very weakly similar to (97.4) AT1G03140 | Symbols: | splicing factor Prp18 family protein | chr1:754471-756223 REVERSEweakly similar to ( 122) loc_os07g38420 12007.m08088 protein prp18 domain containing protein, expressed seq=cds; coord=1:62239790..62241042:1; parent_gene=AC204659.3_FG005'	.
	GRMZM2G057652	1	62328745	Zm00001d029226	protein.degradation.serine protease'	moderately similar to ( 208) AT3G07950 | Symbols: | rhomboid protein-related | chr3:2531982-2534277 FORWARDmoderately similar to ( 289) loc_os07g46170 12007.m28913 protein transmembrane protein 115, putative, expressed seq=cds; coord=1:62328745..62332885:-1; parent_gene=GRMZM2G057652'	.
	GRMZM2G057674	1	62333454	Zm00001d029227	cell.organisation'	highly similar to ( 569) AT4G14290 | Symbols: | LOCATED IN: plasma membrane; EXPRESSED IN: 14 plant structures; EXPRESSED DURING: 6 growth stages; CONTAINS InterPro DOMAIN/s: Alpha/beta hydrolase fold-1 (InterPro:IPR000073); BEST Arabidopsis thaliana protein match is: unknown protein (TAIR:AT3G23540.1); Has 2977 Blast hits to 1894 proteins in 536 species: Archae - 16; Bacteria - 950; Metazoa - 42…	.
	GRMZM2G703586	1	62420871	Zm00001d029229	amino acid metabolism.synthesis.branched chain group.common'	weakly similar to ( 140) AT5G17380 | Symbols: | pyruvate decarboxylase family protein | chr5:5724920-5726720 REVERSEweakly similar to ( 172) loc_os01g32080 12001.m42655 protein 2-hydroxyphytanoyl-CoA lyase, putative, expressed seq=cds; coord=1:62420871..62422327:-1; parent_gene=GRMZM2G703586'	.
	GRMZM5G811034	1	62426218	Zm00001d029230	cell.division'	weakly similar to ( 121) AT1G76540 | Symbols: CDKB2;1 | CDKB2;1 (cyclin-dependent kinase B2;1); cyclin-dependent protein kinase/ kinase/ protein binding | chr1:28720554-28722351 REVERSEweakly similar to ( 113) CDC2D_ANTMA Cell division control protein 2 homolog D (EC 2.7.11.22) (EC 2.7.11.23) - Antirrhinum majus (Garden snapdragon)weakly similar to ( 129) loc_os08g40170 12008.m07997 protein cell …	.
	GRMZM2G108416	1	62431552	Zm00001d029231	misc.aminotransferases.aminotransferase class IV family protein'	highly similar to ( 818) AT5G27410 | Symbols: | aminotransferase class IV family protein | chr5:9678821-9682468 FORWARDhighly similar to ( 838) loc_os03g24460 12003.m07792 protein aminotransferase, class IV family protein, expressed seq=cds; coord=1:62431552..62451529:-1; parent_gene=GRMZM2G108416'	.
	GRMZM2G414278	1	62454521	Zm00001d029232	lipid metabolism.lipid degradation.lipases.triacylglycerol lipase'	moderately similar to ( 350) AT4G18550 | Symbols: | lipase class 3 family protein | chr4:10225006-10226862 REVERSEhighly similar to ( 522) loc_os05g49840 12005.m09054 protein triacylglycerol lipase, putative, expressed seq=cds; coord=1:62454521..62457547:-1; parent_gene=GRMZM2G414278'	.
	GRMZM2G108523	1	62489649	Zm00001d029233	not assigned.unknown'	seq=cds; coord=1:62489649..62490413:1; parent_gene=GRMZM2G108523'	.
	GRMZM2G108530	1	62492401	Zm00001d029234	not assigned.unknown'	moderately similar to ( 401) AT5G18940 | Symbols: | Mo25 family protein | chr5:6325972-6328097 FORWARDhighly similar to ( 540) loc_os03g24520 12003.m101354 protein protein Mo25, putative, expressed seq=cds; coord=1:62492642..62497282:-1; parent_gene=GRMZM2G108530'	.
	GRMZM2G108576	1	62499802	Zm00001d029235	misc.UDP glucosyl and glucoronyl transferases'	moderately similar to ( 418) AT3G06260 | Symbols: GATL4 | GATL4 (Galacturonosyltransferase-like 4); polygalacturonate 4-alpha-galacturonosyltransferase/ transferase, transferring glycosyl groups / transferase, transferring hexosyl groups | chr3:1893804-1894859 REVERSEhighly similar to ( 521) loc_os03g24510 12003.m07797 protein transferase, transferring glycosyl groups, putative, expressed seq=cds…	.

## Sheet: Table S4  DNA oligo sequences
	Table S4: Primer sequences and sequence-validated gene coding sequences used in this study.
	Primers
	Number	V2 Gene	Common Name	Purpose	Sequence (5'->3')
	1	GRMZM2G038153	ZmTPS8 forward	cloning	cacc ggtacc ATGGCGCCGAAGACTGT
	2	GRMZM2G038153	ZmTPS8 reverse	cloning	GTCA gcggccgc CTAGCAGAGGGGAACATGGTTG
	3	GRMZM2G038153	ZmTPS8 internal	sequencing	cttcagcagcgacatagctg
	4	AC205502.4_FG004	ZmTPS27 forward	cloning	cacc ggtacc ATGGCATCTCACAATGCTAGT
	5	AC205502.4_FG004	ZmTPS27 reverse	cloning	GTCA gcggccgc TTATGGCCTGTTGAGAAACAGG
	6	AC205502.4_FG004	ZmTPS27 internal	sequencing	ctgctgcggcagcaagggtt
	Genes
	Number	V2 Gene Call	Common Name	Vectors	Validated sequence (Sanger Sequencing, 5'->3')
	1	AC205502.4_FG004	ZmTPS27	pEarleygate100	ATGGCATCTCACAATGCTAGTGTTAGTGTCCCAGAGATGGCGTCGGGTTTCCATCCGACTGTATGGGGTGACTTCTTCATCGACTACAGTCCACAGCCATCGCAGAAGTCGGAGGAGTGGACAGCAGAGAGGATGAGCCAGCTAAAGGAGAAAATAGCTGGGCTATTCGGAGCCTGCACGACGACAGCCGAGCAACTCAACCTAGTGGACACGCTCCAGCATCTAAGCATAGACCACCATTTCAGCACCCAGATCCTCTCCGTCCTCACTAGCGCCCACGCCGCGGAAGAACTCAACAGCGGCGGCGCCTGTCTCCACGACGTCGCCCTTCGGTTCCGCCTGCTGCGGCAGCAAGGGTTCTGGGTGTCTCCAGAGGTATTCGACCGGTTCAGAGACGAA…
	2	GRMZM2G038153	ZmTPS8	pEarleygate100	ATGGCGCCGAAGACTGTGTGGGGGTATTTCTTCATCGATTATATCCCAGAACCATTACAGGTTTCAGACAAACAGAGAGTCGTGGAACTGAAAGGGGAGGTGGCACGCCTCTTCGAGGACTGCAACTGCAAGGATGTCGTGGAGAGAATGAACCTAGTTGATGTGGTCCAGCGTCTGGGAATAGATCACCATTTCAAGGAACAGATAGACACGGCCTTGAAGAACATTCAAGGAGCTGAGTTCAATAGCTCGGATCTCCATGAGGTCTCCCTCCGTTTTCGCCTGCTAAGGCAGCACGGGCTTTGGGTTCCAGCAGATCAATTCGACAAGTTCAGACGACAGGAAGACGGGAGCTTCAGCAGCGACATAGCTGACGACCCAAAGGGCTTGTTAGGCCTA…

## Sheet: Table S5 B73 3'-RNA-seq
	Table S5: Heat-killed Fusarium-induced gene expression in B73 maize stems at 36 h. 3'-RNA-seq showing gene expression in counts per million reads (CPM; B73_RefGen_v4) found in B73 maize stems as untreated controls (Control), damage alone (Wound) or damage plus the addition of heat-killed F. venenatum (Fungal elicited) after 36 h. Wound sample#1 was removed from analyses due to unacceptable sample…
	V4 gene ID	Control stem 1	Control stem 2	Control stem 3	Control stem 4	Wound stem 2	Wound stem 3	Wound stem 4	Fungal elicited stem 1	Fungal elicited stem 2	Fungal elicited stem 3	Fungal elicited stem 4	Average Control stem	Average Wound stem	Average fungal elicited stem	Classification	DESCRIPTION	Arabidopsis	locus
	Zm00001d000001	459.459	312.663	521.767	629.842	1119.31	1329.84	1379.74	1186.41	785.767	916.38	810.482	480.933	1276.3	924.76	not assigned.unknown'	no hits & (original description: pep contig:AGPv4:B73V4_ctg150:48820:50525:-1 gene:Zm00001d000001 transcript:Zm00001d000001_T001 gene_biotype:protein_coding transcript_biotype:protein_coding description: polyphenol oxidase1)'		ppo1
	Zm00001d000002	12.888	11.4573	13.0511	9.55133	11.2771	9.31326	13.1482	10.187	11.3774	12.0457	11.582	11.7369	11.2462	11.298	major CHO metabolism.synthesis.starch.starch synthase'	(loc_os08g09230.2 : 1479.0) no description available & (q43846|ssy3_soltu : 1168.0) Soluble starch synthase 3, chloroplast precursor (EC 2.4.1.21) (SS III) (Soluble starch synthase III) - Solanum tuberosum (Potato) & (at1g11720 : 1152.0) Encodes a starch synthase that in addition to its role in starch biosynthesis also has a negative regulatory function in the biosynthesis of transient starch. Th…	(at1g11720 : 1152.0) Encodes a starch synthase that in addition to its role in starch biosynthesis also has a negative regulatory function in the biosynthesis of transient starch. The protein apparently contains a starch-binding domain (SBD).; starch synthase 3 (SS3); CONTAINS InterPro DOMAIN/s: Glycogen/starch synthases, ADP-glucose type (InterPro:IPR011835), Starch synthase, catalytic domain (I…	du1
	Zm00001d000003	0	0	0	0	0	0	0	0	0	0	0	0	0	0
	Zm00001d000004	6.44402	12.3618	8.33051	14.7363	19.0163	17.1244	16.0244	14.6593	23.7231	22.0459	23.9361	10.4682	17.3884	21.0911	not assigned.no ontology'	(loc_os08g09180.1 : 161.0) no description available & (at1g61780 : 139.0) postsynaptic protein-related; FUNCTIONS IN: molecular_function unknown; INVOLVED IN: biological_process unknown; LOCATED IN: cellular_component unknown; EXPRESSED IN: 25 plant structures; EXPRESSED DURING: 15 growth stages; CONTAINS InterPro DOMAIN/s: Microtubule-associated protein CRIPT (InterPro:IPR019367); Has 230 Blast …	(at1g61780 : 139.0) postsynaptic protein-related; FUNCTIONS IN: molecular_function unknown; INVOLVED IN: biological_process unknown; LOCATED IN: cellular_component unknown; EXPRESSED IN: 25 plant structures; EXPRESSED DURING: 15 growth stages; CONTAINS InterPro DOMAIN/s: Microtubule-associated protein CRIPT (InterPro:IPR019367); Has 230 Blast hits to 228 proteins in 106 species: Archae - 0; Bacte…	rs131765433
	Zm00001d000005	19.6543	11.4573	14.1619	12.2803	5.97023	4.50641	6.98499	3.72694	3.87316	3.86371	4.89017	14.3884	5.82055	4.0885	not assigned.no ontology'	(loc_os08g09170.1 : 679.0) no description available & (at1g50660 : 290.0) unknown protein; INVOLVED IN: biological_process unknown; LOCATED IN: chloroplast; EXPRESSED IN: 22 plant structures; EXPRESSED DURING: 13 growth stages; BEST Arabidopsis thaliana protein match is: unknown protein (TAIR:AT3G20350.1); Has 21445 Blast hits to 15134 proteins in 1325 species: Archae - 461; Bacteria - 2309; Meta…	(at1g50660 : 290.0) unknown protein; INVOLVED IN: biological_process unknown; LOCATED IN: chloroplast; EXPRESSED IN: 22 plant structures; EXPRESSED DURING: 13 growth stages; BEST Arabidopsis thaliana protein match is: unknown protein (TAIR:AT3G20350.1); Has 21445 Blast hits to 15134 proteins in 1325 species: Archae - 461; Bacteria - 2309; Metazoa - 11052; Fungi - 1737; Plants - 1035; Viruses - 42…	mu1013179
	Zm00001d000006	0	0	0	0	0	0	0	0.248463	0.968289	0.454554	0.257378	0	0	0.482171	stress.abiotic.unspecified'	(loc_os08g08990.1 : 340.0) no description available & (at5g38960 : 233.0) RmlC-like cupins superfamily protein; FUNCTIONS IN: manganese ion binding, nutrient reservoir activity; INVOLVED IN: biological_process unknown; LOCATED IN: endomembrane system, apoplast; EXPRESSED IN: leaf whorl, leaf; EXPRESSED DURING: LP.06 six leaves visible; CONTAINS InterPro DOMAIN/s: Cupin, RmlC-type (InterPro:IPR011…	(at5g38960 : 233.0) RmlC-like cupins superfamily protein; FUNCTIONS IN: manganese ion binding, nutrient reservoir activity; INVOLVED IN: biological_process unknown; LOCATED IN: endomembrane system, apoplast; EXPRESSED IN: leaf whorl, leaf; EXPRESSED DURING: LP.06 six leaves visible; CONTAINS InterPro DOMAIN/s: Cupin, RmlC-type (InterPro:IPR011051), Cupin 1 (InterPro:IPR006045), RmlC-like jelly ro…
	Zm00001d000008	0	0	0	0	0	0	0	0	0.242072	0	0.514755	0	0	0.189207	stress.abiotic.unspecified'	(loc_os08g08990.1 : 340.0) no description available & (at5g38960 : 236.0) RmlC-like cupins superfamily protein; FUNCTIONS IN: manganese ion binding, nutrient reservoir activity; INVOLVED IN: biological_process unknown; LOCATED IN: endomembrane system, apoplast; EXPRESSED IN: leaf whorl, leaf; EXPRESSED DURING: LP.06 six leaves visible; CONTAINS InterPro DOMAIN/s: Cupin, RmlC-type (InterPro:IPR011…	(at5g38960 : 236.0) RmlC-like cupins superfamily protein; FUNCTIONS IN: manganese ion binding, nutrient reservoir activity; INVOLVED IN: biological_process unknown; LOCATED IN: endomembrane system, apoplast; EXPRESSED IN: leaf whorl, leaf; EXPRESSED DURING: LP.06 six leaves visible; CONTAINS InterPro DOMAIN/s: Cupin, RmlC-type (InterPro:IPR011051), Cupin 1 (InterPro:IPR006045), RmlC-like jelly ro…
	Zm00001d000009	0	0	0	0	0	0	0	0	0	0	0	0	0	0	not assigned.unknown'	no hits & (original description: pep contig:AGPv4:B73V4_ctg150:597986:627204:-1 gene:Zm00001d000009 transcript:Zm00001d000009_T001 gene_biotype:protein_coding transcript_biotype:protein_coding)'		tdsgR11H04
	Zm00001d000011	4.18862	9.04523	3.88757	2.45606	5.08575	5.55791	4.5197	1.73924	3.87316	2.72732	4.11804	4.89437	5.05445	3.11444	not assigned.unknown'	no hits & (original description: pep contig:AGPv4:B73V4_ctg150:728868:731174:-1 gene:Zm00001d000011 transcript:Zm00001d000011_T001 gene_biotype:protein_coding transcript_biotype:protein_coding description:glyoxalase I homolog)'
	Zm00001d000012	0	0	0	0	0.22112	0.300428	0	2.48463	3.14694	0.909108	4.37542	0	0.173849	2.72902	stress.abiotic.unspecified'	(loc_os12g05860.1 : 340.0) no description available & (at3g05950 : 218.0) RmlC-like cupins superfamily protein; FUNCTIONS IN: manganese ion binding, nutrient reservoir activity; INVOLVED IN: biological_process unknown; LOCATED IN: endomembrane system, apoplast; EXPRESSED IN: sperm cell, male gametophyte, root, flower, pollen tube; EXPRESSED DURING: L mature pollen stage, M germinated pollen stage…	(at3g05950 : 218.0) RmlC-like cupins superfamily protein; FUNCTIONS IN: manganese ion binding, nutrient reservoir activity; INVOLVED IN: biological_process unknown; LOCATED IN: endomembrane system, apoplast; EXPRESSED IN: sperm cell, male gametophyte, root, flower, pollen tube; EXPRESSED DURING: L mature pollen stage, M germinated pollen stage, 4 anthesis; CONTAINS InterPro DOMAIN/s: Cupin, RmlC-…	rs131765310
	Zm00001d000013	0	0	0	0	0	0	0	0	0	0	0	0	0	0	not assigned.unknown'	no hits & (original description: pep contig:AGPv4:B73V4_ctg150:816802:818350:1 gene:Zm00001d000013 transcript:Zm00001d000013_T001 gene_biotype:protein_coding transcript_biotype:protein_coding description:Reverse transcriptase)'
	Zm00001d000016	0	0	0	0	0	0	0	0	0	0	0	0	0	0	not assigned.unknown'	(loc_os08g08850.1 : 181.0) no description available & (gnl|cdd|38221 : 180.0) no description available & (at4g27030 : 169.0) Encodes an unusual palmitate desaturase that is highly substrate specific. It introduces a delta-3 trans double bond at palmitate at the sn-2 position of phosphatidylglycerol.; fatty acid desaturase A (FADA); FUNCTIONS IN: Delta 3-trans hexadecenoic acid phosphatidylglycero…	(at4g27030 : 169.0) Encodes an unusual palmitate desaturase that is highly substrate specific. It introduces a delta-3 trans double bond at palmitate at the sn-2 position of phosphatidylglycerol.; fatty acid desaturase A (FADA); FUNCTIONS IN: Delta 3-trans hexadecenoic acid phosphatidylglycerol desaturase activity; INVOLVED IN: response to karrikin, phosphatidylglycerol metabolic process, unsatur…	rs131765162
	Zm00001d000017	0	0	0	0	1.32672	0.450641	0.410882	11.4293	17.1871	15.6821	27.282	0	0.729414	17.8951	stress.abiotic.unspecified'	(loc_os12g05860.1 : 348.0) no description available & (at5g38960 : 215.0) RmlC-like cupins superfamily protein; FUNCTIONS IN: manganese ion binding, nutrient reservoir activity; INVOLVED IN: biological_process unknown; LOCATED IN: endomembrane system, apoplast; EXPRESSED IN: leaf whorl, leaf; EXPRESSED DURING: LP.06 six leaves visible; CONTAINS InterPro DOMAIN/s: Cupin, RmlC-type (InterPro:IPR011…	(at5g38960 : 215.0) RmlC-like cupins superfamily protein; FUNCTIONS IN: manganese ion binding, nutrient reservoir activity; INVOLVED IN: biological_process unknown; LOCATED IN: endomembrane system, apoplast; EXPRESSED IN: leaf whorl, leaf; EXPRESSED DURING: LP.06 six leaves visible; CONTAINS InterPro DOMAIN/s: Cupin, RmlC-type (InterPro:IPR011051), Cupin 1 (InterPro:IPR006045), RmlC-like jelly ro…
	Zm00001d000018	0	0	0	0.272895	0.442239	0.450641	0	3.47848	9.68289	4.31826	11.3246	0.0682238	0.297627	7.20106	stress.abiotic.unspecified'	(loc_os12g05860.1 : 345.0) no description available & (at5g39110 : 221.0) RmlC-like cupins superfamily protein; FUNCTIONS IN: manganese ion binding, nutrient reservoir activity; INVOLVED IN: biological_process unknown; LOCATED IN: endomembrane system, apoplast; CONTAINS InterPro DOMAIN/s: Cupin, RmlC-type (InterPro:IPR011051), Cupin 1 (InterPro:IPR006045), RmlC-like jelly roll fold (InterPro:IPR0…	(at5g39110 : 221.0) RmlC-like cupins superfamily protein; FUNCTIONS IN: manganese ion binding, nutrient reservoir activity; INVOLVED IN: biological_process unknown; LOCATED IN: endomembrane system, apoplast; CONTAINS InterPro DOMAIN/s: Cupin, RmlC-type (InterPro:IPR011051), Cupin 1 (InterPro:IPR006045), RmlC-like jelly roll fold (InterPro:IPR014710), Germin (InterPro:IPR001929), Germin, manganese…	rs128530761
	Zm00001d000019	0	0.301508	0	0	0	0	0	0	0	0	0	0.0753769	0	0
	Zm00001d000020	0	0	0	0	0	0	0	0	0.242072	0	0	0	0	0.0605181	not assigned.unknown'	(gnl|cdd|38221 : 225.0) no description available & (loc_os08g08850.1 : 218.0) no description available & (at4g27030 : 191.0) Encodes an unusual palmitate desaturase that is highly substrate specific. It introduces a delta-3 trans double bond at palmitate at the sn-2 position of phosphatidylglycerol.; fatty acid desaturase A (FADA); FUNCTIONS IN: Delta 3-trans hexadecenoic acid phosphatidylglycero…	(at4g27030 : 191.0) Encodes an unusual palmitate desaturase that is highly substrate specific. It introduces a delta-3 trans double bond at palmitate at the sn-2 position of phosphatidylglycerol.; fatty acid desaturase A (FADA); FUNCTIONS IN: Delta 3-trans hexadecenoic acid phosphatidylglycerol desaturase activity; INVOLVED IN: response to karrikin, phosphatidylglycerol metabolic process, unsatur…
	Zm00001d000021	89.8941	90.4523	86.915	99.6068	102.378	108.154	104.569	251.196	285.403	268.414	249.914	91.717	105.034	263.732	transport.metabolite transporters at the envelope membrane'	(loc_os08g08840.2 : 628.0) no description available & (at1g61800 : 508.0) glucose6-Phosphate/phosphate transporter 2; glucose-6-phosphate/phosphate translocator 2 (GPT2); FUNCTIONS IN: antiporter activity, glucose-6-phosphate transmembrane transporter activity; INVOLVED IN: in 7 processes; LOCATED IN: plasma membrane; EXPRESSED IN: 16 plant structures; EXPRESSED DURING: 10 growth stages; CONTAINS…	(at1g61800 : 508.0) glucose6-Phosphate/phosphate transporter 2; glucose-6-phosphate/phosphate translocator 2 (GPT2); FUNCTIONS IN: antiporter activity, glucose-6-phosphate transmembrane transporter activity; INVOLVED IN: in 7 processes; LOCATED IN: plasma membrane; EXPRESSED IN: 16 plant structures; EXPRESSED DURING: 10 growth stages; CONTAINS InterPro DOMAIN/s: Tpt phosphate/phosphoenolpyruvate …	gpt1
	Zm00001d000023	2.89981	4.52261	2.77684	3.54764	7.07583	4.3562	4.31426	2.48463	2.6628	2.27277	3.34591	3.43672	5.24876	2.69153	RNA.processing.3' end processing.Pcf11p'	(loc_os08g08830.1 : 1013.0) no description available & (at4g04885 : 215.0) Encodes PCFS4 (Pcf11p-similar protein 4), a homolog of yeast polyadenylation factor Protein 1 of Cleavage Factor (Pcf11p). Regulates FCA (AT4G16280) mRNA polyadenylation. Promotes flowering time.; PCF11P-similar protein 4 (PCFS4); FUNCTIONS IN: zinc ion binding; INVOLVED IN: positive regulation of flower development, mRNA …	(at4g04885 : 215.0) Encodes PCFS4 (Pcf11p-similar protein 4), a homolog of yeast polyadenylation factor Protein 1 of Cleavage Factor (Pcf11p). Regulates FCA (AT4G16280) mRNA polyadenylation. Promotes flowering time.; PCF11P-similar protein 4 (PCFS4); FUNCTIONS IN: zinc ion binding; INVOLVED IN: positive regulation of flower development, mRNA polyadenylation; LOCATED IN: nucleus, cytoplasm; EXPRES…	rs131183173
	Zm00001d000025	0	0	0	0	0	0	0	0	0	0	0	0	0	0	not assigned.unknown'	no hits & (original description: pep contig:AGPv4:B73V4_ctg182:40799:41128:1 gene:Zm00001d000025 transcript:Zm00001d000025_T001 gene_biotype:protein_coding transcript_biotype:protein_coding)'
	Zm00001d000026	0	0	0	0	0	0	0	0	0	0	0	0	0	0	transport'	(loc_os06g08860.1 : 370.0) no description available & (at4g31600 : 322.0) UDP-N-acetylglucosamine (UAA) transporter family; INVOLVED IN: transmembrane transport; LOCATED IN: membrane; EXPRESSED IN: 22 plant structures; EXPRESSED DURING: 13 growth stages; CONTAINS InterPro DOMAIN/s: UAA transporter (InterPro:IPR013657); BEST Arabidopsis thaliana protein match is: Nucleotide/sugar transporter famil…	(at4g31600 : 322.0) UDP-N-acetylglucosamine (UAA) transporter family; INVOLVED IN: transmembrane transport; LOCATED IN: membrane; EXPRESSED IN: 22 plant structures; EXPRESSED DURING: 13 growth stages; CONTAINS InterPro DOMAIN/s: UAA transporter (InterPro:IPR013657); BEST Arabidopsis thaliana protein match is: Nucleotide/sugar transporter family protein (TAIR:AT4G32272.1); Has 35333 Blast hits to …
	Zm00001d000027	3.22201	3.01508	1.11073	3.54764	1.99008	3.15449	2.87617	0.993852	2.6628	1.81822	3.60329	2.72386	2.67358	2.26954	stress.biotic.PR-proteins'	(loc_os04g02030.1 : 211.0) no description available & (at3g14460 : 99.4) LRR and NB-ARC domains-containing disease resistance protein; FUNCTIONS IN: ATP binding; INVOLVED IN: apoptosis, defense response; CONTAINS InterPro DOMAIN/s: NB-ARC (InterPro:IPR002182), Leucine-rich repeat (InterPro:IPR001611), Disease resistance protein (InterPro:IPR000767); BEST Arabidopsis thaliana protein match is: NB-…	(at3g14460 : 99.4) LRR and NB-ARC domains-containing disease resistance protein; FUNCTIONS IN: ATP binding; INVOLVED IN: apoptosis, defense response; CONTAINS InterPro DOMAIN/s: NB-ARC (InterPro:IPR002182), Leucine-rich repeat (InterPro:IPR001611), Disease resistance protein (InterPro:IPR000767); BEST Arabidopsis thaliana protein match is: NB-ARC domain-containing disease resistance protein (TAIR…
	Zm00001d000028	1.61101	0	0.277684	1.91027	0.442239	0.600855	0.410882	0.745389	0.968289	0.681831	0.514755	0.949739	0.484659	0.727566	not assigned.unknown'	(original description: pep contig:AGPv4:B73V4_ctg182:72804:74351:1 gene:Zm00001d000028 transcript:Zm00001d000028_T001 gene_biotype:protein_coding transcript_biotype:protein_coding description:hydroxyproline-rich glycoprotein family protein)'		rs131118601
	Zm00001d000029	94.4049	88.6432	93.8571	75.592	81.5931	73.3043	82.3818	98.3913	72.6217	69.774	71.0362	88.1243	79.0931	77.9558	not assigned.unknown'	(loc_os10g41240.1 : 242.0) no description available & (at2g35680 : 90.5) Phosphotyrosine protein phosphatases superfamily protein; FUNCTIONS IN: phosphatase activity, protein tyrosine phosphatase activity, protein tyrosine/serine/threonine phosphatase activity; INVOLVED IN: protein amino acid dephosphorylation, dephosphorylation; LOCATED IN: cellular_component unknown; EXPRESSED IN: 24 plant stru…	(at2g35680 : 90.5) Phosphotyrosine protein phosphatases superfamily protein; FUNCTIONS IN: phosphatase activity, protein tyrosine phosphatase activity, protein tyrosine/serine/threonine phosphatase activity; INVOLVED IN: protein amino acid dephosphorylation, dephosphorylation; LOCATED IN: cellular_component unknown; EXPRESSED IN: 24 plant structures; EXPRESSED DURING: 15 growth stages; CONTAINS I…	rs131181722
	Zm00001d000030	78.2949	63.6181	64.7003	75.0462	60.8079	69.549	62.6595	63.358	63.665	60.6829	65.1165	70.4149	64.3388	63.2056	RNA.regulation of transcription.unclassified'	(loc_os10g41440.1 : 593.0) no description available & (at4g26000 : 353.0) Encodes a novel Arabidopsis gene encoding a polypeptide with K-homology (KH) RNA-binding modules, which acts on vegetative growth and pistil development. Genetic studies suggest that PEP interacts with element(s) of the CLAVATA signaling pathway.; PEPPER (PEP); FUNCTIONS IN: RNA binding, nucleic acid binding; INVOLVED IN: s…	(at4g26000 : 353.0) Encodes a novel Arabidopsis gene encoding a polypeptide with K-homology (KH) RNA-binding modules, which acts on vegetative growth and pistil development. Genetic studies suggest that PEP interacts with element(s) of the CLAVATA signaling pathway.; PEPPER (PEP); FUNCTIONS IN: RNA binding, nucleic acid binding; INVOLVED IN: shoot development, gynoecium development; LOCATED IN: c…
	Zm00001d000032	0	0	0	0	0	0	0	0	0	0	0	0	0	0	not assigned.unknown'	(loc_os10g14020.1 : 116.0) no description available & (at1g32583 : 108.0) FUNCTIONS IN: molecular_function unknown; INVOLVED IN: biological_process unknown; LOCATED IN: endomembrane system; BEST Arabidopsis thaliana protein match is: tapetum determinant 1 (TAIR:AT4G24972.1); Has 35333 Blast hits to 34131 proteins in 2444 species: Archae - 798; Bacteria - 22429; Metazoa - 974; Fungi - 991; Plants …	(at1g32583 : 108.0) FUNCTIONS IN: molecular_function unknown; INVOLVED IN: biological_process unknown; LOCATED IN: endomembrane system; BEST Arabidopsis thaliana protein match is: tapetum determinant 1 (TAIR:AT4G24972.1); Has 35333 Blast hits to 34131 proteins in 2444 species: Archae - 798; Bacteria - 22429; Metazoa - 974; Fungi - 991; Plants - 531; Viruses - 0; Other Eukaryotes - 9610 (source: N…	rs132531710
	Zm00001d000034	5.47742	5.72864	5.27599	4.09343	3.75903	5.70812	8.21764	6.7085	7.0201	4.77282	3.34591	5.14387	5.89493	5.46183	protein.postranslational modification'	(loc_os10g41390.1 : 998.0) no description available & (at4g16970 : 502.0) Protein kinase superfamily protein; FUNCTIONS IN: protein serine/threonine kinase activity, protein kinase activity, kinase activity, ATP binding; INVOLVED IN: protein amino acid phosphorylation; LOCATED IN: cellular_component unknown; EXPRESSED IN: 9 plant structures; EXPRESSED DURING: 4 anthesis, F mature embryo stage, pe…	(at4g16970 : 502.0) Protein kinase superfamily protein; FUNCTIONS IN: protein serine/threonine kinase activity, protein kinase activity, kinase activity, ATP binding; INVOLVED IN: protein amino acid phosphorylation; LOCATED IN: cellular_component unknown; EXPRESSED IN: 9 plant structures; EXPRESSED DURING: 4 anthesis, F mature embryo stage, petal differentiation and expansion stage, E expanded co…	rs131183352
	Zm00001d000035	9.34383	3.9196	4.44294	4.09343	5.08575	3.15449	4.10882	5.46618	2.42072	5.68192	4.6328	5.44995	4.11635	4.55041	not assigned.unknown'	(loc_os10g41380.1 : 265.0) no description available & (at4g17540 : 119.0) unknown protein; Has 30201 Blast hits to 17322 proteins in 780 species: Archae - 12; Bacteria - 1396; Metazoa - 17338; Fungi - 3422; Plants - 5037; Viruses - 0; Other Eukaryotes - 2996 (source: NCBI BLink). & (reliability: 238.0) & (original description: pep contig:AGPv4:B73V4_ctg182:384330:387202:-1 gene:Zm00001d000035 tra…	(at4g17540 : 119.0) unknown protein; Has 30201 Blast hits to 17322 proteins in 780 species: Archae - 12; Bacteria - 1396; Metazoa - 17338; Fungi - 3422; Plants - 5037; Viruses - 0; Other Eukaryotes - 2996 (source: NCBI BLink).	mu1016512
	Zm00001d000036	0.322201	0	0	0	0	0	0	0	0	0	0	0.0805503	0	0	not assigned.unknown'	(original description: pep contig:AGPv4:B73V4_ctg182:424379:426773:-1 gene:Zm00001d000036 transcript:Zm00001d000036_T001 gene_biotype:protein_coding transcript_biotype:protein_coding)'
	Zm00001d000037	0	0	0	0	0.22112	0	0.410882	0.248463	0	0.681831	0	0	0.210667	0.232573	lipid metabolism.lipid degradation.lipases.triacylglycerol lipase'	(loc_os10g41270.1 : 631.0) no description available & (at4g16820 : 342.0) Encodes a lipase that hydrolyzes phosphatidylcholine, glycolipids as well as triacylglycerols.; alpha/beta-Hydrolases superfamily protein; FUNCTIONS IN: galactolipase activity, triglyceride lipase activity, phospholipase A1 activity; INVOLVED IN: lipid metabolic process; LOCATED IN: chloroplast; EXPRESSED IN: sperm cell, cu…	(at4g16820 : 342.0) Encodes a lipase that hydrolyzes phosphatidylcholine, glycolipids as well as triacylglycerols.; alpha/beta-Hydrolases superfamily protein; FUNCTIONS IN: galactolipase activity, triglyceride lipase activity, phospholipase A1 activity; INVOLVED IN: lipid metabolic process; LOCATED IN: chloroplast; EXPRESSED IN: sperm cell, cultured cell; CONTAINS InterPro DOMAIN/s: Lipase, class…
	Zm00001d000038	16.1101	13.2663	24.1585	15.8279	12.8249	13.369	14.7918	6.95696	4.3573	7.50014	4.89017	17.3407	13.6619	5.92614	protein.postranslational modification'	(loc_os10g41290.1 : 752.0) no description available & (gnl|cdd|35830 : 603.0) no description available & (at2g44830 : 538.0) Protein kinase superfamily protein; FUNCTIONS IN: kinase activity; INVOLVED IN: protein amino acid phosphorylation; LOCATED IN: plasma membrane, nucleus; EXPRESSED IN: 19 plant structures; EXPRESSED DURING: 11 growth stages; CONTAINS InterPro DOMAIN/s: Protein kinase, catal…	(at2g44830 : 538.0) Protein kinase superfamily protein; FUNCTIONS IN: kinase activity; INVOLVED IN: protein amino acid phosphorylation; LOCATED IN: plasma membrane, nucleus; EXPRESSED IN: 19 plant structures; EXPRESSED DURING: 11 growth stages; CONTAINS InterPro DOMAIN/s: Protein kinase, catalytic domain (InterPro:IPR000719), Serine/threonine-protein kinase domain (InterPro:IPR002290), Tyrosine-p…	mu1008257
	Zm00001d000039	19.3321	16.8844	20.2709	14.1906	15.0361	15.472	19.106	20.1255	7.98839	9.77291	4.89017	17.6695	16.5381	10.6942	not assigned.no ontology.proline rich family'	(loc_os10g41310.1 : 887.0) no description available & (at3g60320 : 521.0) Protein of unknown function (DUF630 and DUF632); CONTAINS InterPro DOMAIN/s: Protein of unknown function DUF630 (InterPro:IPR006868), Protein of unknown function DUF632 (InterPro:IPR006867); BEST Arabidopsis thaliana protein match is: Protein of unknown function (DUF630 and DUF632) (TAIR:AT1G02110.1); Has 6322 Blast hits to…	(at3g60320 : 521.0) Protein of unknown function (DUF630 and DUF632); CONTAINS InterPro DOMAIN/s: Protein of unknown function DUF630 (InterPro:IPR006868), Protein of unknown function DUF632 (InterPro:IPR006867); BEST Arabidopsis thaliana protein match is: Protein of unknown function (DUF630 and DUF632) (TAIR:AT1G02110.1); Has 6322 Blast hits to 3163 proteins in 311 species: Archae - 2; Bacteria - …	rs131182393
	Zm00001d000040	1.61101	0.603015	0.833051	0.818686	0.884478	0.450641	2.05441	1.49078	0	0.227277	0.514755	0.966439	1.12984	0.558202	lipid metabolism.lipid degradation.palmitoyl[protein] hydrolase'	(loc_os10g41340.1 : 166.0) no description available & (at3g60340 : 141.0) alpha/beta-Hydrolases superfamily protein; FUNCTIONS IN: palmitoyl-(protein) hydrolase activity; INVOLVED IN: protein modification process; LOCATED IN: vacuole; EXPRESSED IN: 25 plant structures; EXPRESSED DURING: 14 growth stages; CONTAINS InterPro DOMAIN/s: Palmitoyl protein thioesterase (InterPro:IPR002472); BEST Arabido…	(at3g60340 : 141.0) alpha/beta-Hydrolases superfamily protein; FUNCTIONS IN: palmitoyl-(protein) hydrolase activity; INVOLVED IN: protein modification process; LOCATED IN: vacuole; EXPRESSED IN: 25 plant structures; EXPRESSED DURING: 14 growth stages; CONTAINS InterPro DOMAIN/s: Palmitoyl protein thioesterase (InterPro:IPR002472); BEST Arabidopsis thaliana protein match is: alpha/beta-Hydrolases …
	Zm00001d000041	19.3321	14.7739	15.2726	19.3756	25.2076	18.4763	22.3931	15.6532	10.6512	16.8185	14.9279	17.1885	22.0257	14.5127	lipid metabolism.lipid degradation.palmitoyl[protein] hydrolase'	(loc_os10g41340.1 : 298.0) no description available & (at3g60340 : 256.0) alpha/beta-Hydrolases superfamily protein; FUNCTIONS IN: palmitoyl-(protein) hydrolase activity; INVOLVED IN: protein modification process; LOCATED IN: vacuole; EXPRESSED IN: 25 plant structures; EXPRESSED DURING: 14 growth stages; CONTAINS InterPro DOMAIN/s: Palmitoyl protein thioesterase (InterPro:IPR002472); BEST Arabido…	(at3g60340 : 256.0) alpha/beta-Hydrolases superfamily protein; FUNCTIONS IN: palmitoyl-(protein) hydrolase activity; INVOLVED IN: protein modification process; LOCATED IN: vacuole; EXPRESSED IN: 25 plant structures; EXPRESSED DURING: 14 growth stages; CONTAINS InterPro DOMAIN/s: Palmitoyl protein thioesterase (InterPro:IPR002472); BEST Arabidopsis thaliana protein match is: alpha/beta-Hydrolases …
	Zm00001d000042	1.2888	0.904523	0.833051	0.545791	0.442239	1.50214	1.64353	0.496926	0.968289	0.227277	1.54427	0.893042	1.19597	0.809189	protein.degradation.ubiquitin.E3.RING'	(at2g44900 : 787.0) ARABIDILLO-1 and its homolog, ARABIDILLO -2, are unique among Arabidopsis Arm-repeat proteins in having an F-box motif and fall into a phylogenetically distinct subgroup from other plant Arm-repeat proteins Similar to arm repeat protein in rice and armadillo/beta-catenin repeat family protein / F-box family protein in Dictyostelium. ARABIDILLO-1 promote lateral root developmen…	(at2g44900 : 787.0) ARABIDILLO-1 and its homolog, ARABIDILLO -2, are unique among Arabidopsis Arm-repeat proteins in having an F-box motif and fall into a phylogenetically distinct subgroup from other plant Arm-repeat proteins Similar to arm repeat protein in rice and armadillo/beta-catenin repeat family protein / F-box family protein in Dictyostelium. ARABIDILLO-1 promote lateral root developmen…	rs131179994
	Zm00001d000044	0	0	0	0	0	0	0	0	0	0	0	0	0	0	RNA.regulation of transcription.PHOR1'	(loc_os03g13010.1 : 201.0) no description available & (at5g65920 : 138.0) ARM repeat superfamily protein; FUNCTIONS IN: ubiquitin-protein ligase activity, binding; INVOLVED IN: protein ubiquitination; LOCATED IN: ubiquitin ligase complex; CONTAINS InterPro DOMAIN/s: U box domain (InterPro:IPR003613), Armadillo-like helical (InterPro:IPR011989), Armadillo-type fold (InterPro:IPR016024); BEST Arabi…	(at5g65920 : 138.0) ARM repeat superfamily protein; FUNCTIONS IN: ubiquitin-protein ligase activity, binding; INVOLVED IN: protein ubiquitination; LOCATED IN: ubiquitin ligase complex; CONTAINS InterPro DOMAIN/s: U box domain (InterPro:IPR003613), Armadillo-like helical (InterPro:IPR011989), Armadillo-type fold (InterPro:IPR016024); BEST Arabidopsis thaliana protein match is: ARM repeat superfami…
	Zm00001d000045	3.54421	2.11055	1.11073	2.18316	2.65344	2.40342	2.46529	3.47848	2.42072	2.50005	2.3164	2.23717	2.50738	2.67891	RNA.regulation of transcription.Trihelix, Triple-Helix transcription factor family'	(loc_os10g41460.1 : 242.0) no description available & (gnl|cdd|39483 : 104.0) no description available & (at2g44730 : 101.0) Alcohol dehydrogenase transcription factor Myb/SANT-like family protein; FUNCTIONS IN: sequence-specific DNA binding transcription factor activity; INVOLVED IN: regulation of transcription; LOCATED IN: chloroplast; EXPRESSED IN: 22 plant structures; EXPRESSED DURING: 13 gro…	(at2g44730 : 101.0) Alcohol dehydrogenase transcription factor Myb/SANT-like family protein; FUNCTIONS IN: sequence-specific DNA binding transcription factor activity; INVOLVED IN: regulation of transcription; LOCATED IN: chloroplast; EXPRESSED IN: 22 plant structures; EXPRESSED DURING: 13 growth stages; CONTAINS InterPro DOMAIN/s: SANT, DNA-binding (InterPro:IPR001005), MADF domain (InterPro:IPR…	mu1016510
	Zm00001d000046	0	0	0	0.545791	0.22112	0.450641	0.410882	1.24231	0.968289	1.59094	1.54427	0.136448	0.360881	1.33645	signalling.calcium'	(loc_os10g41510.1 : 230.0) no description available & (at5g47100 : 197.0) member of AtCBLs (Calcineurin B-like Calcium Sensor Proteins. CBL9 interacts with and targets CIPK23 to the plasma membrane in vivo.; calcineurin B-like protein 9 (CBL9); FUNCTIONS IN: calcium ion binding; INVOLVED IN: response to water deprivation, N-terminal protein myristoylation, potassium ion import, stomatal movement,…	(at5g47100 : 197.0) member of AtCBLs (Calcineurin B-like Calcium Sensor Proteins. CBL9 interacts with and targets CIPK23 to the plasma membrane in vivo.; calcineurin B-like protein 9 (CBL9); FUNCTIONS IN: calcium ion binding; INVOLVED IN: response to water deprivation, N-terminal protein myristoylation, potassium ion import, stomatal movement, response to stress; LOCATED IN: plasma membrane, prot…	cbl9
	Zm00001d000051	0	0	0	0	0	0	0	0	0	0	0	0	0	0	not assigned.unknown'	(original description: pep contig:AGPv4:B73V4_ctg182:1206837:1207997:-1 gene:Zm00001d000051 transcript:Zm00001d000051_T001 gene_biotype:protein_coding transcript_biotype:protein_coding)'
	Zm00001d000052	6.76622	5.72864	5.55367	4.63922	2.87456	2.85406	3.69794	2.98155	0.484145	2.72732	1.28689	5.67194	3.14219	1.86998	protein.postranslational modification'	(loc_os10g41520.1 : 253.0) no description available & (at5g47080 : 239.0) Regulatory subunit beta of casein kinase II. purified CKB1 resulted in up 100-fold stimulation of casein kinase activity compared with the CKA1 activity alone. Forms a tetrameric complex with CKA1 (CKA1(2)CKB1(2)).; casein kinase II beta chain 1 (CKB1); CONTAINS InterPro DOMAIN/s: Casein kinase II, regulatory subunit, alpha…	(at5g47080 : 239.0) Regulatory subunit beta of casein kinase II. purified CKB1 resulted in up 100-fold stimulation of casein kinase activity compared with the CKA1 activity alone. Forms a tetrameric complex with CKA1 (CKA1(2)CKB1(2)).; casein kinase II beta chain 1 (CKB1); CONTAINS InterPro DOMAIN/s: Casein kinase II, regulatory subunit, alpha-helical (InterPro:IPR016149), Casein kinase II, regul…	rs132531276
	Zm00001d000053	10.3104	9.64824	14.1619	5.7308	7.73919	9.46347	9.65573	8.44774	6.05181	5.9092	7.9787	9.96284	8.95279	7.09686	signalling.phosphinositides.phosphatidylinositol-4-phosphate 5-kinase'	(loc_os10g41534.1 : 478.0) no description available & (at4g17080 : 378.0) Histone H3 K4-specific methyltransferase SET7/9 family protein; CONTAINS InterPro DOMAIN/s: MORN motif (InterPro:IPR003409); BEST Arabidopsis thaliana protein match is: Histone H3 K4-specific methyltransferase SET7/9 family protein (TAIR:AT2G35170.1); Has 26543 Blast hits to 6479 proteins in 565 species: Archae - 0; Bacteri…	(at4g17080 : 378.0) Histone H3 K4-specific methyltransferase SET7/9 family protein; CONTAINS InterPro DOMAIN/s: MORN motif (InterPro:IPR003409); BEST Arabidopsis thaliana protein match is: Histone H3 K4-specific methyltransferase SET7/9 family protein (TAIR:AT2G35170.1); Has 26543 Blast hits to 6479 proteins in 565 species: Archae - 0; Bacteria - 4119; Metazoa - 3892; Fungi - 164; Plants - 2567; …	mu1017392
	Zm00001d000055	0	0	0	0	0	0	0	0	0	0	0	0	0	0	hormone metabolism.brassinosteroid.signal transduction.BRI'	(loc_os10g02500.1 : 1557.0) no description available & (at2g01950 : 1187.0) Encodes a leucine rich repeat receptor kinase and associated with provascular/procambial cells. Similar to BRI, brassinosteroid receptor protein.; BRI1-like 2 (BRL2); FUNCTIONS IN: protein binding, protein serine/threonine kinase activity, transmembrane receptor protein serine/threonine kinase activity, ATP binding; INVOL…	(at2g01950 : 1187.0) Encodes a leucine rich repeat receptor kinase and associated with provascular/procambial cells. Similar to BRI, brassinosteroid receptor protein.; BRI1-like 2 (BRL2); FUNCTIONS IN: protein binding, protein serine/threonine kinase activity, transmembrane receptor protein serine/threonine kinase activity, ATP binding; INVOLVED IN: in 7 processes; LOCATED IN: cellular_component …	brl2
	Zm00001d000058	0	0	0	0	0	0	0	0	0	0	0	0	0	0	not assigned.unknown'	(original description: pep contig:AGPv4:B73V4_ctg10:155739:156620:-1 gene:Zm00001d000058 transcript:Zm00001d000058_T001 gene_biotype:protein_coding transcript_biotype:protein_coding description:CRIB domain-containing protein RIC10)'
	Zm00001d000060	0	0	0	0	0	0.150214	0.205441	0	0	0	0	0	0.118552	0	secondary metabolism.flavonoids.chalcones'	(loc_os10g02490.2 : 468.0) no description available & (q7g764|nado1_orysa : 363.0) Probable NAD(P)H-dependent oxidoreductase 1 (EC 1.1.1.-) - Oryza sativa (Rice) & (at1g59960 : 321.0) NAD(P)-linked oxidoreductase superfamily protein; FUNCTIONS IN: oxidoreductase activity; INVOLVED IN: response to salt stress; EXPRESSED IN: 21 plant structures; EXPRESSED DURING: 13 growth stages; CONTAINS InterPro…	(at1g59960 : 321.0) NAD(P)-linked oxidoreductase superfamily protein; FUNCTIONS IN: oxidoreductase activity; INVOLVED IN: response to salt stress; EXPRESSED IN: 21 plant structures; EXPRESSED DURING: 13 growth stages; CONTAINS InterPro DOMAIN/s: Aldo/keto reductase (InterPro:IPR001395), Aldo/keto reductase subgroup (InterPro:IPR020471), Aldo/keto reductase, conserved site (InterPro:IPR018170); BE…	rs131793246
	Zm00001d000061	0	0	0.277684	0.545791	0.22112	0.600855	0.205441	0.248463	0	0	0	0.205869	0.342472	0.0621157	misc.GDSL-motif lipase'	(gnl|cdd|58514 : 368.0) no description available & (loc_os09g07290.1 : 362.0) no description available & (at2g42990 : 261.0) GDSL-like Lipase/Acylhydrolase superfamily protein; FUNCTIONS IN: hydrolase activity, acting on ester bonds, carboxylesterase activity; INVOLVED IN: lipid metabolic process; LOCATED IN: endomembrane system; EXPRESSED IN: 13 plant structures; EXPRESSED DURING: 7 growth stage…	(at2g42990 : 261.0) GDSL-like Lipase/Acylhydrolase superfamily protein; FUNCTIONS IN: hydrolase activity, acting on ester bonds, carboxylesterase activity; INVOLVED IN: lipid metabolic process; LOCATED IN: endomembrane system; EXPRESSED IN: 13 plant structures; EXPRESSED DURING: 7 growth stages; CONTAINS InterPro DOMAIN/s: Lipase, GDSL (InterPro:IPR001087); BEST Arabidopsis thaliana protein match…	rs131793211
	Zm00001d000062	0	0	0	0	0	0	0	0	0	0	0	0	0	0	protein.postranslational modification'	(p22198|pp1_maize : 175.0) Serine/threonine-protein phosphatase PP1 (EC 3.1.3.16) - Zea mays (Maize) & (loc_os02g57450.2 : 167.0) no description available & (at2g39840 : 142.0) Encodes the catalytic subunit of a Type 1 phosphoprotein Ser/Thr phosphatase, expressed in roots, shoots and flowers.; type one serine/threonine protein phosphatase 4 (TOPP4); CONTAINS InterPro DOMAIN/s: Metallophosphoeste…	(at2g39840 : 142.0) Encodes the catalytic subunit of a Type 1 phosphoprotein Ser/Thr phosphatase, expressed in roots, shoots and flowers.; type one serine/threonine protein phosphatase 4 (TOPP4); CONTAINS InterPro DOMAIN/s: Metallophosphoesterase (InterPro:IPR004843), Serine/threonine-specific protein phosphatase/bis(5-nucleosyl)-tetraphosphatase (InterPro:IPR006186); BEST Arabidopsis thaliana pr…
	Zm00001d000064	0	0	0	0	0	0	0.205441	0	0	0.227277	0	0	0.0684803	0.0568192	PS.photorespiration.glycine cleavage.H protein'	(loc_os02g07410.1 : 197.0) no description available & (at2g35120 : 180.0) Single hybrid motif superfamily protein; FUNCTIONS IN: glycine dehydrogenase (decarboxylating) activity, ATP binding; INVOLVED IN: glycine catabolic process, glycine decarboxylation via glycine cleavage system; LOCATED IN: mitochondrion, glycine cleavage complex; EXPRESSED IN: 22 plant structures; EXPRESSED DURING: 13 growt…	(at2g35120 : 180.0) Single hybrid motif superfamily protein; FUNCTIONS IN: glycine dehydrogenase (decarboxylating) activity, ATP binding; INVOLVED IN: glycine catabolic process, glycine decarboxylation via glycine cleavage system; LOCATED IN: mitochondrion, glycine cleavage complex; EXPRESSED IN: 22 plant structures; EXPRESSED DURING: 13 growth stages; CONTAINS InterPro DOMAIN/s: 2-oxo acid dehyd…
	Zm00001d000065	0.966604	1.20603	1.11073	1.63737	1.32672	1.20171	0.616323	0.496926	0.484145	0.681831	0.514755	1.23018	1.04825	0.544414	not assigned.unknown'	no hits & (original description: pep contig:AGPv4:B73V4_ctg10:633830:634595:-1 gene:Zm00001d000065 transcript:Zm00001d000065_T001 gene_biotype:protein_coding transcript_biotype:protein_coding)'		rs131793157
	Zm00001d000066	0	0	0	0	0	0	0	0	0	0	0	0	0	0	protein.synthesis.ribosomal protein.eukaryotic.60S subunit.L11'	(p46287|rl11_medsa : 202.0) 60S ribosomal protein L11 (L5) - Medicago sativa (Alfalfa) & (at5g45775 : 201.0) Ribosomal L5P family protein; FUNCTIONS IN: structural constituent of ribosome; INVOLVED IN: translation; LOCATED IN: cytosolic large ribosomal subunit, vacuole; EXPRESSED IN: male gametophyte, leaf; CONTAINS InterPro DOMAIN/s: Ribosomal protein L5 (InterPro:IPR002132), Ribosomal protein L…	(at5g45775 : 201.0) Ribosomal L5P family protein; FUNCTIONS IN: structural constituent of ribosome; INVOLVED IN: translation; LOCATED IN: cytosolic large ribosomal subunit, vacuole; EXPRESSED IN: male gametophyte, leaf; CONTAINS InterPro DOMAIN/s: Ribosomal protein L5 (InterPro:IPR002132), Ribosomal protein L5, conserved site (InterPro:IPR020929), Ribosomal protein L5, N-terminal (InterPro:IPR020…
	Zm00001d000067	0	0	0	0	0	0	0.205441	0	0	0	0	0	0.0684803	0	protein.aa activation.serine-tRNA ligase'	(loc_os01g37837.2 : 182.0) no description available & (o81983|sys_helan : 133.0) Seryl-tRNA synthetase (EC 6.1.1.11) (Serine--tRNA ligase) (SerRS) - Helianthus annuus (Common sunflower) & (at5g27470 : 132.0) seryl-tRNA synthetase / serine--tRNA ligase; FUNCTIONS IN: serine-tRNA ligase activity, aminoacyl-tRNA ligase activity, nucleotide binding, ATP binding; INVOLVED IN: response to cadmium ion, …	(at5g27470 : 132.0) seryl-tRNA synthetase / serine--tRNA ligase; FUNCTIONS IN: serine-tRNA ligase activity, aminoacyl-tRNA ligase activity, nucleotide binding, ATP binding; INVOLVED IN: response to cadmium ion, seryl-tRNA aminoacylation; LOCATED IN: cytosol; EXPRESSED IN: 24 plant structures; EXPRESSED DURING: 14 growth stages; CONTAINS InterPro DOMAIN/s: tRNA-binding arm (InterPro:IPR010978), Se…
	Zm00001d000070	0.644402	2.11055	1.11073	1.36448	1.99008	0.901283	1.23265	0	0	0	0.514755	1.30754	1.37467	0.128689	not assigned.no ontology'	(at1g14870 : 119.0) PLANT CADMIUM RESISTANCE 2 (PCR2); FUNCTIONS IN: molecular_function unknown; INVOLVED IN: response to oxidative stress; LOCATED IN: plasma membrane; EXPRESSED IN: callus; CONTAINS InterPro DOMAIN/s: Protein of unknown function Cys-rich (InterPro:IPR006461); BEST Arabidopsis thaliana protein match is: PLAC8 family protein (TAIR:AT5G35525.1); Has 803 Blast hits to 802 proteins i…	(at1g14870 : 119.0) PLANT CADMIUM RESISTANCE 2 (PCR2); FUNCTIONS IN: molecular_function unknown; INVOLVED IN: response to oxidative stress; LOCATED IN: plasma membrane; EXPRESSED IN: callus; CONTAINS InterPro DOMAIN/s: Protein of unknown function Cys-rich (InterPro:IPR006461); BEST Arabidopsis thaliana protein match is: PLAC8 family protein (TAIR:AT5G35525.1); Has 803 Blast hits to 802 proteins i…	rs128709729
	Zm00001d000071	0.966604	0.603015	0.555367	1.36448	0	0.300428	0.205441	0	0	0.227277	0.257378	0.872366	0.168623	0.121164	transport.amino acids'	(loc_os10g02260.1 : 658.0) no description available & (at2g02040 : 491.0) Encodes a di- and tri-peptide transporter that recognizes a variety of different amino acid combinations. Expression of the transcripts for this gene can be detected in the embryo through in situ hybridization. This protein does not have nitrate transporter activity based on oocyte transport assays.; peptide transporter 2 (…	(at2g02040 : 491.0) Encodes a di- and tri-peptide transporter that recognizes a variety of different amino acid combinations. Expression of the transcripts for this gene can be detected in the embryo through in situ hybridization. This protein does not have nitrate transporter activity based on oocyte transport assays.; peptide transporter 2 (PTR2); FUNCTIONS IN: dipeptide transporter activity, h…
	Zm00001d000072	13.2102	26.2312	13.8842	16.1008	11.9405	14.5707	11.2993	4.7208	5.32559	3.40915	7.20657	17.3566	12.6035	5.16553	transport.amino acids'	(loc_os10g02210.1 : 657.0) no description available & (at2g02040 : 517.0) Encodes a di- and tri-peptide transporter that recognizes a variety of different amino acid combinations. Expression of the transcripts for this gene can be detected in the embryo through in situ hybridization. This protein does not have nitrate transporter activity based on oocyte transport assays.; peptide transporter 2 (…	(at2g02040 : 517.0) Encodes a di- and tri-peptide transporter that recognizes a variety of different amino acid combinations. Expression of the transcripts for this gene can be detected in the embryo through in situ hybridization. This protein does not have nitrate transporter activity based on oocyte transport assays.; peptide transporter 2 (PTR2); FUNCTIONS IN: dipeptide transporter activity, h…	mu1023488
	Zm00001d000074	36.4087	36.4824	31.9336	25.925	34.9369	25.5363	33.076	18.6347	16.2188	15.0003	13.1263	32.6875	31.1831	15.745	RNA.processing.splicing'	(loc_os02g21490.1 : 491.0) no description available & (at5g54520 : 362.0) Transducin/WD40 repeat-like superfamily protein; CONTAINS InterPro DOMAIN/s: WD40 repeat 2 (InterPro:IPR019782), WD40 repeat, conserved site (InterPro:IPR019775), WD40 repeat (InterPro:IPR001680), WD40 repeat-like-containing domain (InterPro:IPR011046), WD40-repeat-containing domain (InterPro:IPR017986), WD40/YVTN repeat-li…	(at5g54520 : 362.0) Transducin/WD40 repeat-like superfamily protein; CONTAINS InterPro DOMAIN/s: WD40 repeat 2 (InterPro:IPR019782), WD40 repeat, conserved site (InterPro:IPR019775), WD40 repeat (InterPro:IPR001680), WD40 repeat-like-containing domain (InterPro:IPR011046), WD40-repeat-containing domain (InterPro:IPR017986), WD40/YVTN repeat-like-containing domain (InterPro:IPR015943), WD40 repeat…
	Zm00001d000076	0	0.301508	0	0	0	0.150214	0	0	0	0	0	0.0753769	0.0500713	0	signalling.G-proteins'	(loc_os12g05900.1 : 259.0) no description available & (at3g11490 : 164.0) rac GTPase activating protein; FUNCTIONS IN: Rac GTPase activator activity; INVOLVED IN: signal transduction; LOCATED IN: intracellular, chloroplast; EXPRESSED IN: 21 plant structures; EXPRESSED DURING: 13 growth stages; CONTAINS InterPro DOMAIN/s: PAK-box/P21-Rho-binding (InterPro:IPR000095), Rho GTPase activation protein …	(at3g11490 : 164.0) rac GTPase activating protein; FUNCTIONS IN: Rac GTPase activator activity; INVOLVED IN: signal transduction; LOCATED IN: intracellular, chloroplast; EXPRESSED IN: 21 plant structures; EXPRESSED DURING: 13 growth stages; CONTAINS InterPro DOMAIN/s: PAK-box/P21-Rho-binding (InterPro:IPR000095), Rho GTPase activation protein (InterPro:IPR008936), RhoGAP (InterPro:IPR000198); BES…
	Zm00001d000077	0.966604	0.301508	1.11073	0.818686	1.1056	0.901283	1.43809	0.745389	1.21036	0.227277	0.772133	0.799383	1.14832	0.73879	stress.abiotic.drought/salt'	(loc_os01g35050.3 : 555.0) no description available & (at4g22120 : 443.0) ERD (early-responsive to dehydration stress) family protein; CONTAINS InterPro DOMAIN/s: Protein of unknown function DUF221 (InterPro:IPR003864); BEST Arabidopsis thaliana protein match is: ERD (early-responsive to dehydration stress) family protein (TAIR:AT4G04340.1). & (gnl|cdd|36349 : 316.0) no description available & (g…	(at4g22120 : 443.0) ERD (early-responsive to dehydration stress) family protein; CONTAINS InterPro DOMAIN/s: Protein of unknown function DUF221 (InterPro:IPR003864); BEST Arabidopsis thaliana protein match is: ERD (early-responsive to dehydration stress) family protein (TAIR:AT4G04340.1).
	Zm00001d000079	0	0	0	0	0	0	0	0	0	0	0	0	0	0	cell.vesicle transport'	(loc_os04g52270.1 : 108.0) no description available & (at2g34840 : 87.8) Coatomer epsilon subunit; FUNCTIONS IN: protein transporter activity, structural molecule activity, binding; INVOLVED IN: retrograde vesicle-mediated transport, Golgi to ER; LOCATED IN: COPI vesicle coat; EXPRESSED IN: 22 plant structures; EXPRESSED DURING: 13 growth stages; CONTAINS InterPro DOMAIN/s: Tetratricopeptide-like…	(at2g34840 : 87.8) Coatomer epsilon subunit; FUNCTIONS IN: protein transporter activity, structural molecule activity, binding; INVOLVED IN: retrograde vesicle-mediated transport, Golgi to ER; LOCATED IN: COPI vesicle coat; EXPRESSED IN: 22 plant structures; EXPRESSED DURING: 13 growth stages; CONTAINS InterPro DOMAIN/s: Tetratricopeptide-like helical (InterPro:IPR011990), Coatomer, epsilon subun…
	Zm00001d000080	17.0767	9.94975	9.71893	11.1887	10.6137	6.60941	11.0938	20.6224	18.3975	17.273	15.4427	11.9835	9.43899	17.9339	protein.postranslational modification'	(loc_os01g35184.2 : 629.0) no description available & (at4g24400 : 512.0) Encodes a CBL (calcineurin B-like calcium sensor proteins) -interacting serine/threonine protein kinase. Regulates the low-affinity phase of the primary nitrate response.; CBL-interacting protein kinase 8 (CIPK8); FUNCTIONS IN: protein kinase activity, kinase activity; INVOLVED IN: protein amino acid phosphorylation, respon…	(at4g24400 : 512.0) Encodes a CBL (calcineurin B-like calcium sensor proteins) -interacting serine/threonine protein kinase. Regulates the low-affinity phase of the primary nitrate response.; CBL-interacting protein kinase 8 (CIPK8); FUNCTIONS IN: protein kinase activity, kinase activity; INVOLVED IN: protein amino acid phosphorylation, response to nitrate, root development, response to glucose s…	cipk8
	Zm00001d000081	0	0	0	0	0	0	0	0	0	0	0	0	0	0	protein.postranslational modification'	(loc_os01g15480.1 : 299.0) no description available & (at5g18700 : 222.0) Encodes a microtubule-associated kinase-like protein RUNKEL (RUK). Contains a putative serine/threonine kinase domain and a microtubule-binding domain. RUK directly binds to microtubules in vitro and colocalizes with mitotic preprophase band, spindle, and phragmoplast in vivo. Required for cell plate expansion in cytokinesi…	(at5g18700 : 222.0) Encodes a microtubule-associated kinase-like protein RUNKEL (RUK). Contains a putative serine/threonine kinase domain and a microtubule-binding domain. RUK directly binds to microtubules in vitro and colocalizes with mitotic preprophase band, spindle, and phragmoplast in vivo. Required for cell plate expansion in cytokinesis.; Protein kinase family protein with ARM repeat doma…
	Zm00001d000082	0	0	0	0	0	0	0	0	0	0	0	0	0	0
	Zm00001d000083	0	0	0	0	0	0	0	0	0	0	0	0	0	0	not assigned.unknown'	(original description: pep contig:AGPv4:B73V4_ctg31:542102:559398:-1 gene:Zm00001d000083 transcript:Zm00001d000083_T001 gene_biotype:protein_coding transcript_biotype:protein_coding)'
	Zm00001d000085	7.41063	7.8392	8.60819	9.00554	11.7193	7.51069	10.8884	5.96311	8.47253	5.68192	6.94919	8.21589	10.0395	6.76669	not assigned.unknown'	(loc_os12g31480.1 : 532.0) no description available & (at1g11880 : 377.0) transferases, transferring hexosyl groups; FUNCTIONS IN: transferase activity, transferring hexosyl groups; INVOLVED IN: GPI anchor biosynthetic process; LOCATED IN: integral to membrane, endoplasmic reticulum membrane; EXPRESSED IN: 10 plant structures; EXPRESSED DURING: F mature embryo stage, petal differentiation and exp…	(at1g11880 : 377.0) transferases, transferring hexosyl groups; FUNCTIONS IN: transferase activity, transferring hexosyl groups; INVOLVED IN: GPI anchor biosynthetic process; LOCATED IN: integral to membrane, endoplasmic reticulum membrane; EXPRESSED IN: 10 plant structures; EXPRESSED DURING: F mature embryo stage, petal differentiation and expansion stage, E expanded cotyledon stage, D bilateral …
	Zm00001d000086	1.61101	1.20603	0	0.545791	0.884478	1.65235	1.23265	1.49078	1.93658	1.81822	2.05902	0.840707	1.25649	1.82615	RNA.RNA binding'	(loc_os04g45930.3 : 332.0) no description available & (at2g44710 : 241.0) RNA-binding (RRM/RBD/RNP motifs) family protein; FUNCTIONS IN: RNA binding, nucleotide binding, nucleic acid binding; EXPRESSED IN: 22 plant structures; EXPRESSED DURING: 12 growth stages; CONTAINS InterPro DOMAIN/s: RNA recognition motif, RNP-1 (InterPro:IPR000504), Nucleotide-binding, alpha-beta plait (InterPro:IPR012677)…	(at2g44710 : 241.0) RNA-binding (RRM/RBD/RNP motifs) family protein; FUNCTIONS IN: RNA binding, nucleotide binding, nucleic acid binding; EXPRESSED IN: 22 plant structures; EXPRESSED DURING: 12 growth stages; CONTAINS InterPro DOMAIN/s: RNA recognition motif, RNP-1 (InterPro:IPR000504), Nucleotide-binding, alpha-beta plait (InterPro:IPR012677); BEST Arabidopsis thaliana protein match is: RNA-bind…
	Zm00001d000087	0	0.301508	0.277684	0.545791	0.442239	0	0	0	0	0.227277	0	0.281245	0.147413	0.0568192	not assigned.no ontology.pentatricopeptide (PPR) repeat-containing protein'	(loc_os06g47570.1 : 1467.0) no description available & (at5g65560 : 503.0) Pentatricopeptide repeat (PPR) superfamily protein; CONTAINS InterPro DOMAIN/s: Pentatricopeptide repeat (InterPro:IPR002885); BEST Arabidopsis thaliana protein match is: Pentatricopeptide repeat (PPR) superfamily protein (TAIR:AT1G77340.1); Has 1807 Blast hits to 1807 proteins in 277 species: Archae - 0; Bacteria - 0; Met…	(at5g65560 : 503.0) Pentatricopeptide repeat (PPR) superfamily protein; CONTAINS InterPro DOMAIN/s: Pentatricopeptide repeat (InterPro:IPR002885); BEST Arabidopsis thaliana protein match is: Pentatricopeptide repeat (PPR) superfamily protein (TAIR:AT1G77340.1); Has 1807 Blast hits to 1807 proteins in 277 species: Archae - 0; Bacteria - 0; Metazoa - 736; Fungi - 347; Plants - 385; Viruses - 0; Oth…	mu1004406
	Zm00001d000089	0	0	0	0	0	0	0	0	0	0	0	0	0	0	protein.postranslational modification'	(loc_os12g19290.1 : 147.0) no description available & (at4g14350 : 138.0) AGC (cAMP-dependent, cGMP-dependent and protein kinase C) kinase family protein; FUNCTIONS IN: protein kinase activity, kinase activity, ATP binding; INVOLVED IN: protein amino acid phosphorylation; LOCATED IN: cytosol, nucleus, plasma membrane, cytoplasm, phragmoplast; EXPRESSED IN: 23 plant structures; EXPRESSED DURING: 1…	(at4g14350 : 138.0) AGC (cAMP-dependent, cGMP-dependent and protein kinase C) kinase family protein; FUNCTIONS IN: protein kinase activity, kinase activity, ATP binding; INVOLVED IN: protein amino acid phosphorylation; LOCATED IN: cytosol, nucleus, plasma membrane, cytoplasm, phragmoplast; EXPRESSED IN: 23 plant structures; EXPRESSED DURING: 13 growth stages; CONTAINS InterPro DOMAIN/s: Protein k…
	Zm00001d000092	0.322201	0.301508	0.277684	0.545791	0.22112	0.450641	0.205441	0.745389	1.21036	0.681831	2.05902	0.361796	0.292401	1.17415	not assigned.unknown'	(original description: pep contig:AGPv4:B73V4_ctg31:685972:686649:-1 gene:Zm00001d000092 transcript:Zm00001d000092_T001 gene_biotype:protein_coding transcript_biotype:protein_coding description:Expressed protein; protein)'
	Zm00001d000093	0.644402	0	0	0	0	0	0	0.248463	0.242072	0.227277	0.257378	0.161101	0	0.243797	not assigned.no ontology.pentatricopeptide (PPR) repeat-containing protein'	(loc_os12g05640.1 : 853.0) no description available & (at1g22960 : 392.0) Pentatricopeptide repeat (PPR) superfamily protein; CONTAINS InterPro DOMAIN/s: Pentatricopeptide repeat (InterPro:IPR002885); BEST Arabidopsis thaliana protein match is: Tetratricopeptide repeat (TPR)-like superfamily protein (TAIR:AT5G01110.1); Has 58924 Blast hits to 14815 proteins in 307 species: Archae - 4; Bacteria - …	(at1g22960 : 392.0) Pentatricopeptide repeat (PPR) superfamily protein; CONTAINS InterPro DOMAIN/s: Pentatricopeptide repeat (InterPro:IPR002885); BEST Arabidopsis thaliana protein match is: Tetratricopeptide repeat (TPR)-like superfamily protein (TAIR:AT5G01110.1); Has 58924 Blast hits to 14815 proteins in 307 species: Archae - 4; Bacteria - 65; Metazoa - 926; Fungi - 1075; Plants - 54939; Virus…
	Zm00001d000094	0.322201	0	0	0	0.22112	0.450641	0.205441	0	0.242072	0	0.514755	0.0805503	0.292401	0.189207	amino acid metabolism'	(loc_os12g05650.1 : 367.0) no description available & (at5g04740 : 292.0) ACT domain-containing protein; FUNCTIONS IN: amino acid binding; INVOLVED IN: metabolic process; LOCATED IN: chloroplast thylakoid membrane; EXPRESSED IN: 22 plant structures; EXPRESSED DURING: 13 growth stages; CONTAINS InterPro DOMAIN/s: Amino acid-binding ACT (InterPro:IPR002912); BEST Arabidopsis thaliana protein match …	(at5g04740 : 292.0) ACT domain-containing protein; FUNCTIONS IN: amino acid binding; INVOLVED IN: metabolic process; LOCATED IN: chloroplast thylakoid membrane; EXPRESSED IN: 22 plant structures; EXPRESSED DURING: 13 growth stages; CONTAINS InterPro DOMAIN/s: Amino acid-binding ACT (InterPro:IPR002912); BEST Arabidopsis thaliana protein match is: uridylyltransferase-related (TAIR:AT1G16880.1).
	Zm00001d000095	0	0	0.277684	0	0	0	0	0	0	0	0	0.0694209	0	0	hormone metabolism.abscisic acid.synthesis-degradation.synthesis.9-cis-epoxycarotenoid dioxygenase'	(loc_os12g42280.1 : 231.0) no description available & (at4g18350 : 168.0) Encodes 9-<i>cis</i>-epoxycarotenoid dioxygenase, a key enzyme in the biosynthesis of abscisic acid. The expression of this gene declines during the first 12h of imbibition.; nine-cis-epoxycarotenoid dioxygenase 2 (NCED2); CONTAINS InterPro DOMAIN/s: Carotenoid oxygenase (InterPro:IPR004294); BEST Arabidopsis thaliana prote…	(at4g18350 : 168.0) Encodes 9-<i>cis</i>-epoxycarotenoid dioxygenase, a key enzyme in the biosynthesis of abscisic acid. The expression of this gene declines during the first 12h of imbibition.; nine-cis-epoxycarotenoid dioxygenase 2 (NCED2); CONTAINS InterPro DOMAIN/s: Carotenoid oxygenase (InterPro:IPR004294); BEST Arabidopsis thaliana protein match is: nine-cis-epoxycarotenoid dioxygenase 5 (T…
	Zm00001d000096	0	0	0	0	0	0	0	0	0	0	0	0	0	0	not assigned.unknown'	no hits & (original description: pep contig:AGPv4:B73V4_ctg31:791577:793010:1 gene:Zm00001d000096 transcript:Zm00001d000096_T001 gene_biotype:protein_coding transcript_biotype:protein_coding)'
	Zm00001d000097	0	0	0	0	0	0	0	0	0	0	0	0	0	0	RNA.RNA binding'	(loc_os08g02330.1 : 162.0) no description available & (at4g10610 : 157.0) RNA-binding protein, putative. Member of a family of proteins having an PABC binding domain (PAM motif).; RNA-BINDING PROTEIN 37 (RBP37); CONTAINS InterPro DOMAIN/s: RNA recognition motif, RNP-1 (InterPro:IPR000504), Nucleotide-binding, alpha-beta plait (InterPro:IPR012677), Ataxin-2, C-terminal (InterPro:IPR009818); BEST A…	(at4g10610 : 157.0) RNA-binding protein, putative. Member of a family of proteins having an PABC binding domain (PAM motif).; RNA-BINDING PROTEIN 37 (RBP37); CONTAINS InterPro DOMAIN/s: RNA recognition motif, RNP-1 (InterPro:IPR000504), Nucleotide-binding, alpha-beta plait (InterPro:IPR012677), Ataxin-2, C-terminal (InterPro:IPR009818); BEST Arabidopsis thaliana protein match is: CTC-interacting …
	Zm00001d000098	3.22201	1.80905	2.77684	3.82053	3.75903	3.45492	2.46529	4.96926	3.63109	6.36375	7.20657	2.90711	3.22641	5.54267	protein.postranslational modification'	(loc_os02g35910.1 : 630.0) no description available & (at1g47380 : 452.0) Protein phosphatase 2C family protein; FUNCTIONS IN: protein serine/threonine phosphatase activity, catalytic activity; INVOLVED IN: biological_process unknown; LOCATED IN: cellular_component unknown; EXPRESSED IN: 23 plant structures; EXPRESSED DURING: 15 growth stages; CONTAINS InterPro DOMAIN/s: Protein phosphatase 2C-re…	(at1g47380 : 452.0) Protein phosphatase 2C family protein; FUNCTIONS IN: protein serine/threonine phosphatase activity, catalytic activity; INVOLVED IN: biological_process unknown; LOCATED IN: cellular_component unknown; EXPRESSED IN: 23 plant structures; EXPRESSED DURING: 15 growth stages; CONTAINS InterPro DOMAIN/s: Protein phosphatase 2C-related (InterPro:IPR001932), Protein phosphatase 2C (In…
	Zm00001d000099	24.4873	30.4523	32.7667	25.1064	35.3791	35.3002	33.2814	19.877	18.6396	24.5459	22.6492	28.2031	34.6536	21.4279	misc.UDP glucosyl and glucoronyl transferases'	(loc_os02g35870.1 : 763.0) no description available & (at1g77810 : 546.0) Galactosyltransferase family protein; FUNCTIONS IN: transferase activity, transferring glycosyl groups, beta-1,3-galactosyltransferase activity; INVOLVED IN: protein amino acid glycosylation; LOCATED IN: Golgi apparatus; EXPRESSED IN: 20 plant structures; EXPRESSED DURING: 13 growth stages; CONTAINS InterPro DOMAIN/s: Glyco…	(at1g77810 : 546.0) Galactosyltransferase family protein; FUNCTIONS IN: transferase activity, transferring glycosyl groups, beta-1,3-galactosyltransferase activity; INVOLVED IN: protein amino acid glycosylation; LOCATED IN: Golgi apparatus; EXPRESSED IN: 20 plant structures; EXPRESSED DURING: 13 growth stages; CONTAINS InterPro DOMAIN/s: Glycosyl transferase, family 31 (InterPro:IPR002659); BEST …
	Zm00001d000101	0	0	0	0	0	0	0	0	0	0	0	0	0	0	not assigned.unknown'	no hits & (original description: pep contig:AGPv4:B73V4_ctg91:391959:393403:1 gene:Zm00001d000101 transcript:Zm00001d000101_T001 gene_biotype:protein_coding transcript_biotype:protein_coding)'
	Zm00001d000102	0.322201	0	0	0	0.442239	0.150214	0.410882	0.248463	0.242072	0	0.514755	0.0805503	0.334445	0.251323	protein.degradation.ubiquitin.E3.RING'	(loc_os02g35840.1 : 407.0) no description available & (gnl|cdd|71240 : 244.0) no description available & (at4g08460 : 210.0) FUNCTIONS IN: zinc ion binding; INVOLVED IN: biological_process unknown; LOCATED IN: cellular_component unknown; EXPRESSED IN: 24 plant structures; EXPRESSED DURING: 15 growth stages; CONTAINS InterPro DOMAIN/s: Zinc finger, RING-type (InterPro:IPR001841), Protein of unknow…	(at4g08460 : 210.0) FUNCTIONS IN: zinc ion binding; INVOLVED IN: biological_process unknown; LOCATED IN: cellular_component unknown; EXPRESSED IN: 24 plant structures; EXPRESSED DURING: 15 growth stages; CONTAINS InterPro DOMAIN/s: Zinc finger, RING-type (InterPro:IPR001841), Protein of unknown function DUF1644 (InterPro:IPR012866); BEST Arabidopsis thaliana protein match is: Protein of unknown f…	rs131175604
	Zm00001d000104	0	0	0	0	0	0	0	0	0	0	0	0	0	0	protein.synthesis.ribosomal protein.eukaryotic.40S subunit.S14'	(gnl|cdd|35628 : 106.0) no description available & (loc_os02g06700.1 : 92.8) no description available & (p19951|rs142_maize : 86.3) 40S ribosomal protein S14 (Clone MCH2) - Zea mays (Maize) & (at3g11510 : 83.6) Ribosomal protein S11 family protein; FUNCTIONS IN: structural constituent of ribosome; INVOLVED IN: translation; LOCATED IN: cytosolic small ribosomal subunit, cytosolic ribosome, nucleol…	(at3g11510 : 83.6) Ribosomal protein S11 family protein; FUNCTIONS IN: structural constituent of ribosome; INVOLVED IN: translation; LOCATED IN: cytosolic small ribosomal subunit, cytosolic ribosome, nucleolus; EXPRESSED IN: 25 plant structures; EXPRESSED DURING: 13 growth stages; CONTAINS InterPro DOMAIN/s: Ribosomal protein S11 (InterPro:IPR001971), Ribosomal S11, conserved site (InterPro:IPR01…
	Zm00001d000105	0	0	0	0	0	0	0	0	0	0	0	0	0	0	not assigned.unknown'	no hits & (original description: pep contig:AGPv4:B73V4_ctg91:665537:666355:1 gene:Zm00001d000105 transcript:Zm00001d000105_T001 gene_biotype:protein_coding transcript_biotype:protein_coding)'
	Zm00001d000106	0	0	0	0	0	0	0	0	0	0	0	0	0	0	not assigned.unknown'	no hits & (original description: pep contig:AGPv4:B73V4_ctg52:19930:20271:-1 gene:Zm00001d000106 transcript:Zm00001d000106_T001 gene_biotype:protein_coding transcript_biotype:protein_coding description:late embryogenesis abundant protein)'
	Zm00001d000107	0	0	0	0.272895	0	0	0	0	0	0	0	0.0682238	0	0	lipid metabolism.lipid degradation.beta-oxidation.acyl CoA reductase'	(loc_os08g20200.1 : 756.0) no description available & (at5g22500 : 455.0) Encodes a member of the eight-member gene family encoding alcohol-forming fatty acyl-CoA reductases (FARs) identified in Arabidopsis thaliana. Three of the FARs, FAR1 (At5g22500), FAR4 (At3g44540) and FAR5 (At3g44550), are shown to generate the fatty alcohols found in root, seed coat, and wound-induced leaf tissue.; fatty a…	(at5g22500 : 455.0) Encodes a member of the eight-member gene family encoding alcohol-forming fatty acyl-CoA reductases (FARs) identified in Arabidopsis thaliana. Three of the FARs, FAR1 (At5g22500), FAR4 (At3g44540) and FAR5 (At3g44550), are shown to generate the fatty alcohols found in root, seed coat, and wound-induced leaf tissue.; fatty acid reductase 1 (FAR1); FUNCTIONS IN: oxidoreductase a…	rs132189680
	Zm00001d000109	0	0	0	0	0	0	0	0	0	0	0	0	0	0	RNA.regulation of transcription.putative transcription regulator'	(loc_os05g14320.1 : 362.0) no description available & (at5g33406 : 218.0) hAT dimerisation domain-containing protein / transposase-related; FUNCTIONS IN: protein dimerization activity; INVOLVED IN: biological_process unknown; LOCATED IN: mitochondrion; CONTAINS InterPro DOMAIN/s: HAT dimerisation (InterPro:IPR008906); BEST Arabidopsis thaliana protein match is: hAT transposon superfamily (TAIR:AT…	(at5g33406 : 218.0) hAT dimerisation domain-containing protein / transposase-related; FUNCTIONS IN: protein dimerization activity; INVOLVED IN: biological_process unknown; LOCATED IN: mitochondrion; CONTAINS InterPro DOMAIN/s: HAT dimerisation (InterPro:IPR008906); BEST Arabidopsis thaliana protein match is: hAT transposon superfamily (TAIR:AT4G15020.2); Has 707 Blast hits to 681 proteins in 26 s…
	Zm00001d000110	6.44402	12.9648	6.94209	11.7345	11.056	9.01283	9.0394	7.20542	7.74632	8.8638	7.20657	9.52136	9.70274	7.75553	RNA.regulation of transcription.Chromatin Remodeling Factors'	(loc_os11g08080.1 : 890.0) no description available & (at1g21700 : 503.0) a member of the Arabidopsis SWI3 gene family. Protein physically interacts with ATSWI3B and ATSWI3A, the other two members of the SWI3 family. Homologous to yeast SWI3 & RSC8, components of the SWI/SNF and RSC chromatin remodeling complexes. Referred to as CHB3 in Zhou et al (2003).; SWITCH/sucrose nonfermenting 3C (SWI3C);…	(at1g21700 : 503.0) a member of the Arabidopsis SWI3 gene family. Protein physically interacts with ATSWI3B and ATSWI3A, the other two members of the SWI3 family. Homologous to yeast SWI3	mybr61
	Zm00001d000111	0	0	0	0	0	0	0	0	0	0	0	0	0	0	not assigned.unknown'	no hits & (original description: pep contig:AGPv4:B73V4_ctg52:317993:318774:1 gene:Zm00001d000111 transcript:Zm00001d000111_T001 gene_biotype:protein_coding transcript_biotype:protein_coding)'
	Zm00001d000112	1.61101	0.603015	1.6661	8.73265	3.53791	2.70385	3.08161	22.8586	43.0889	41.1371	38.864	3.15319	3.10779	36.4872	development.unspecified'	(q53nf7|nac71_orysa : 355.0) NAC domain-containing protein 71 (ONAC071) - Oryza sativa (Rice) & (loc_os11g08210.1 : 355.0) no description available & (at1g77450 : 268.0) NAC domain containing protein 32 (NAC032); FUNCTIONS IN: sequence-specific DNA binding transcription factor activity; INVOLVED IN: multicellular organismal development, regulation of transcription; LOCATED IN: cellular_component …	(at1g77450 : 268.0) NAC domain containing protein 32 (NAC032); FUNCTIONS IN: sequence-specific DNA binding transcription factor activity; INVOLVED IN: multicellular organismal development, regulation of transcription; LOCATED IN: cellular_component unknown; EXPRESSED IN: 16 plant structures; EXPRESSED DURING: LP.06 six leaves visible, LP.04 four leaves visible, 4 anthesis, petal differentiation a…	mu1014819
	Zm00001d000113	1.2888	1.20603	0.277684	2.45606	1.99008	1.50214	1.43809	2.23617	4.3573	4.31826	2.83115	1.30714	1.64343	3.43572	not assigned.unknown'	(original description: pep contig:AGPv4:B73V4_ctg52:429347:430532:-1 gene:Zm00001d000113 transcript:Zm00001d000113_T001 gene_biotype:protein_coding transcript_biotype:protein_coding)'
	Zm00001d000115	0	0	0	0	0	0	0	0	0	0	0	0	0	0	not assigned.unknown'	no hits & (original description: pep contig:AGPv4:B73V4_ctg52:578562:578890:1 gene:Zm00001d000115 transcript:Zm00001d000115_T001 gene_biotype:protein_coding transcript_biotype:protein_coding description:Probable protein phosphatase 2C 33)'
	Zm00001d000116	56.7074	46.1306	58.0359	44.4819	65.2303	60.9868	72.7261	144.108	122.489	134.093	115.82	51.339	66.3144	129.128	fermentation.aldehyde dehydrogenase'	(loc_os11g08300.1 : 783.0) no description available & (gnl|cdd|37667 : 638.0) no description available & (at1g44170 : 604.0) Encodes a protein similar to the aldehyde dehydrogenase cp-ADH from C.plantagineum. Constitutively expressed at low levels.; aldehyde dehydrogenase 3H1 (ALDH3H1); FUNCTIONS IN: 3-chloroallyl aldehyde dehydrogenase activity, aldehyde dehydrogenase (NAD) activity; INVOLVED IN…	(at1g44170 : 604.0) Encodes a protein similar to the aldehyde dehydrogenase cp-ADH from C.plantagineum. Constitutively expressed at low levels.; aldehyde dehydrogenase 3H1 (ALDH3H1); FUNCTIONS IN: 3-chloroallyl aldehyde dehydrogenase activity, aldehyde dehydrogenase (NAD) activity; INVOLVED IN: response to desiccation, response to salt stress, response to abscisic acid stimulus; LOCATED IN: endop…	rs132189981
	Zm00001d000117	0	0	0	0.272895	0.442239	0	0	0.248463	0.242072	1.36366	0.257378	0.0682238	0.147413	0.527894	misc.beta 1,3 glucan hydrolases.glucan endo-1,3-beta-glucosidase'	(loc_os02g33000.1 : 529.0) no description available & (at2g27500 : 375.0) Glycosyl hydrolase superfamily protein; FUNCTIONS IN: cation binding, hydrolase activity, hydrolyzing O-glycosyl compounds, catalytic activity; INVOLVED IN: carbohydrate metabolic process; LOCATED IN: anchored to plasma membrane, nucleus, cytoplasm; EXPRESSED IN: 23 plant structures; EXPRESSED DURING: 13 growth stages; CONT…	(at2g27500 : 375.0) Glycosyl hydrolase superfamily protein; FUNCTIONS IN: cation binding, hydrolase activity, hydrolyzing O-glycosyl compounds, catalytic activity; INVOLVED IN: carbohydrate metabolic process; LOCATED IN: anchored to plasma membrane, nucleus, cytoplasm; EXPRESSED IN: 23 plant structures; EXPRESSED DURING: 13 growth stages; CONTAINS InterPro DOMAIN/s: Glycoside hydrolase, catalytic…	rs132126838
	Zm00001d000118	0	0	0	0	0	0	0	0	0	0	0	0	0	0	not assigned.no ontology'	(loc_os01g67530.1 : 139.0) no description available & (at5g61330 : 94.7) rRNA processing protein-related; FUNCTIONS IN: molecular_function unknown; INVOLVED IN: biological_process unknown; LOCATED IN: nucleus; EXPRESSED IN: 22 plant structures; EXPRESSED DURING: 13 growth stages; CONTAINS InterPro DOMAIN/s: TRAUB (InterPro:IPR012617); Has 35333 Blast hits to 34131 proteins in 2444 species: Archae…	(at5g61330 : 94.7) rRNA processing protein-related; FUNCTIONS IN: molecular_function unknown; INVOLVED IN: biological_process unknown; LOCATED IN: nucleus; EXPRESSED IN: 22 plant structures; EXPRESSED DURING: 13 growth stages; CONTAINS InterPro DOMAIN/s: TRAUB (InterPro:IPR012617); Has 35333 Blast hits to 34131 proteins in 2444 species: Archae - 798; Bacteria - 22429; Metazoa - 974; Fungi - 991; …
	Zm00001d000120	22.2319	18.0905	19.7155	22.1045	37.1481	38.3045	36.9794	36.0271	48.4145	53.4101	40.4083	20.5356	37.4773	44.565	protein.synthesis.ribosomal protein.eukaryotic.40S subunit.S14'	(loc_os04g33750.1 : 228.0) no description available & (gnl|cdd|35628 : 227.0) no description available & (p19951|rs142_maize : 224.0) 40S ribosomal protein S14 (Clone MCH2) - Zea mays (Maize) & (at3g52580 : 211.0) Ribosomal protein S11 family protein; CONTAINS InterPro DOMAIN/s: Ribosomal protein S11 (InterPro:IPR001971), Ribosomal S11, conserved site (InterPro:IPR018102); BEST Arabidopsis thalia…	(at3g52580 : 211.0) Ribosomal protein S11 family protein; CONTAINS InterPro DOMAIN/s: Ribosomal protein S11 (InterPro:IPR001971), Ribosomal S11, conserved site (InterPro:IPR018102); BEST Arabidopsis thaliana protein match is: Ribosomal protein S11 family protein (TAIR:AT3G11510.1); Has 8774 Blast hits to 8774 proteins in 2899 species: Archae - 250; Bacteria - 4863; Metazoa - 589; Fungi - 162; Pla…	mch2
	Zm00001d000121	0	0.301508	0	0	0	0	0	0	0	0	0	0.0753769	0	0	not assigned.unknown'	(original description: pep contig:AGPv4:B73V4_ctg142:632306:633637:-1 gene:Zm00001d000121 transcript:Zm00001d000121_T001 gene_biotype:protein_coding transcript_biotype:protein_coding description:40S ribosomal protein S4-3)'
	Zm00001d000122	12.2436	12.6633	14.4395	13.3719	8.40255	8.56219	15.2026	5.71465	6.53595	8.40925	6.94919	13.1796	10.7225	6.90226	not assigned.unknown'	(original description: pep contig:AGPv4:B73V4_ctg56:93250:99750:1 gene:Zm00001d000122 transcript:Zm00001d000122_T001 gene_biotype:protein_coding transcript_biotype:protein_coding description:forkhead-associated domain-containing protein / FHA domain-containing protein)'		rs129078262
	Zm00001d000123	11.9214	10.5528	10.8297	8.73265	6.85471	9.01283	10.6829	10.6839	7.98839	10.682	7.72133	10.5091	8.85016	9.26891	not assigned.unknown'	(loc_os04g33060.1 : 272.0) no description available & (at1g32220 : 241.0) NAD(P)-binding Rossmann-fold superfamily protein; FUNCTIONS IN: coenzyme binding, binding, catalytic activity; INVOLVED IN: response to oxidative stress; LOCATED IN: thylakoid, chloroplast, plastoglobule; EXPRESSED IN: 24 plant structures; EXPRESSED DURING: 15 growth stages; CONTAINS InterPro DOMAIN/s: NAD-dependent epimera…	(at1g32220 : 241.0) NAD(P)-binding Rossmann-fold superfamily protein; FUNCTIONS IN: coenzyme binding, binding, catalytic activity; INVOLVED IN: response to oxidative stress; LOCATED IN: thylakoid, chloroplast, plastoglobule; EXPRESSED IN: 24 plant structures; EXPRESSED DURING: 15 growth stages; CONTAINS InterPro DOMAIN/s: NAD-dependent epimerase/dehydratase (InterPro:IPR001509), NAD(P)-binding do…	rs131349832
	Zm00001d000124	10.9548	16.5829	8.60819	13.3719	15.6995	12.0171	12.3265	27.0825	26.87	28.6369	23.164	12.3795	13.3477	26.4383	protein.postranslational modification'	(loc_os04g33080.1 : 875.0) no description available & (at3g16560 : 486.0) Protein phosphatase 2C family protein; FUNCTIONS IN: protein serine/threonine phosphatase activity, catalytic activity; EXPRESSED IN: 24 plant structures; EXPRESSED DURING: 15 growth stages; CONTAINS InterPro DOMAIN/s: Protein phosphatase 2C-related (InterPro:IPR001932), Protein phosphatase 2C (InterPro:IPR015655), Protein …	(at3g16560 : 486.0) Protein phosphatase 2C family protein; FUNCTIONS IN: protein serine/threonine phosphatase activity, catalytic activity; EXPRESSED IN: 24 plant structures; EXPRESSED DURING: 15 growth stages; CONTAINS InterPro DOMAIN/s: Protein phosphatase 2C-related (InterPro:IPR001932), Protein phosphatase 2C (InterPro:IPR015655), Protein phosphatase 2C, N-terminal (InterPro:IPR014045); BEST …	rs131349787
	Zm00001d000126	48.3302	30.7538	30.8229	19.3756	37.3692	19.0772	27.1182	99.8821	39.9419	29.3187	32.9443	32.3206	27.8549	50.5218	not assigned.unknown'	no hits & (original description: pep contig:AGPv4:B73V4_ctg56:252289:253590:-1 gene:Zm00001d000126 transcript:Zm00001d000126_T001 gene_biotype:protein_coding transcript_biotype:protein_coding description:OSJNBb0118P14.9 protein; Os04g0403901 protein)'		rs131349707
	Zm00001d000128	0	0	0.277684	0	0	0.150214	0	0	0	0.227277	0	0.0694209	0.0500713	0.0568192	not assigned.unknown'	(loc_os04g33150.1 : 156.0) no description available & (at1g47980 : 94.7) unknown protein; FUNCTIONS IN: molecular_function unknown; INVOLVED IN: biological_process unknown; LOCATED IN: endomembrane system; EXPRESSED IN: 6 plant structures; EXPRESSED DURING: 4 anthesis, F mature embryo stage, petal differentiation and expansion stage, E expanded cotyledon stage; BEST Arabidopsis thaliana protein m…	(at1g47980 : 94.7) unknown protein; FUNCTIONS IN: molecular_function unknown; INVOLVED IN: biological_process unknown; LOCATED IN: endomembrane system; EXPRESSED IN: 6 plant structures; EXPRESSED DURING: 4 anthesis, F mature embryo stage, petal differentiation and expansion stage, E expanded cotyledon stage; BEST Arabidopsis thaliana protein match is: unknown protein (TAIR:AT3G62730.1); Has 169 B…	rs131349653
	Zm00001d000133	4.18862	13.5678	19.7155	17.1924	39.8015	41.3088	28.1454	377.167	296.539	200.686	251.201	13.6661	36.4186	281.398	lipid metabolism.FA synthesis and FA elongation.acyl coa ligase'	(loc_os04g33190.1 : 1235.0) no description available & (at5g36880 : 1144.0) Encodes a plastidic acetyl-coA synthetase. This enzyme plays a role in converting acetate to acetyl-coA in the plastids. It does not appear to be a major contributor to fatty acid biosynthesis based on mutant phenotypes. The enzyme seems to act as a monomer and may play an important role in preventing the toxic accumulati…	(at5g36880 : 1144.0) Encodes a plastidic acetyl-coA synthetase. This enzyme plays a role in converting acetate to acetyl-coA in the plastids. It does not appear to be a major contributor to fatty acid biosynthesis based on mutant phenotypes. The enzyme seems to act as a monomer and may play an important role in preventing the toxic accumulation of fermentation products including acetaldehyde, ace…	rs129077406
	Zm00001d000134	0	0	0	0	0	0	0	0	0	0	0	0	0	0	not assigned.unknown'	no hits & (original description: pep contig:AGPv4:B73V4_ctg56:517290:518693:-1 gene:Zm00001d000134 transcript:Zm00001d000134_T001 gene_biotype:protein_coding transcript_biotype:protein_coding description:OSJNBa0020I02.16 protein)'
	Zm00001d000135	0	0	0	0.272895	0	0.450641	0.410882	0.496926	0	0.227277	0	0.0682238	0.287174	0.181051	not assigned.unknown'	(loc_os11g44940.1 : 195.0) no description available & (at3g62580 : 177.0) Late embryogenesis abundant protein (LEA) family protein; FUNCTIONS IN: molecular_function unknown; INVOLVED IN: biological_process unknown; LOCATED IN: endomembrane system; EXPRESSED IN: 23 plant structures; EXPRESSED DURING: 13 growth stages; BEST Arabidopsis thaliana protein match is: late embryogenesis abundant domain-c…	(at3g62580 : 177.0) Late embryogenesis abundant protein (LEA) family protein; FUNCTIONS IN: molecular_function unknown; INVOLVED IN: biological_process unknown; LOCATED IN: endomembrane system; EXPRESSED IN: 23 plant structures; EXPRESSED DURING: 13 growth stages; BEST Arabidopsis thaliana protein match is: late embryogenesis abundant domain-containing protein / LEA domain-containing protein (TAI…
	Zm00001d000137	6.76622	4.22111	5.55367	4.63922	5.74911	4.80684	4.10882	2.73309	4.84145	3.40915	4.6328	5.29506	4.88826	3.90412	not assigned.no ontology.pentatricopeptide (PPR) repeat-containing protein'	(loc_os12g37100.1 : 948.0) no description available & (at3g16890 : 556.0) Encodes a mitochondrial pentatricopeptide repeat (PPR) domain protein, PPR40, which provides a signalling link between mitochondrial electron transport and regulation of stress and hormonal responses. Mutations in PPR40 result in enhanced sensitivity to salt, ABA and oxidative stress, as well as reduced electron transport t…	(at3g16890 : 556.0) Encodes a mitochondrial pentatricopeptide repeat (PPR) domain protein, PPR40, which provides a signalling link between mitochondrial electron transport and regulation of stress and hormonal responses. Mutations in PPR40 result in enhanced sensitivity to salt, ABA and oxidative stress, as well as reduced electron transport through Complex III (cytochrome c reductase).; pentatri…	rs128759575
	Zm00001d000139	0	0	0	0	0	0.150214	0	0	0	0	0	0	0.0500713	0	not assigned.unknown'	no hits & (original description: pep contig:AGPv4:B73V4_ctg65:495002:495811:1 gene:Zm00001d000139 transcript:Zm00001d000139_T001 gene_biotype:protein_coding transcript_biotype:protein_coding)'
	Zm00001d000140	0	0	0	0	0	0	0	0	0	0	0	0	0	0	not assigned.unknown'	no hits & (original description: pep contig:AGPv4:B73V4_ctg65:619951:627924:-1 gene:Zm00001d000140 transcript:Zm00001d000140_T001 gene_biotype:protein_coding transcript_biotype:protein_coding)'
	Zm00001d000141	0	0.603015	0	0	0	0	0	0	0	0	0	0.150754	0	0	not assigned.unknown'	(original description: pep contig:AGPv4:B73V4_ctg65:630898:631815:-1 gene:Zm00001d000141 transcript:Zm00001d000141_T001 gene_biotype:protein_coding transcript_biotype:protein_coding)'		rs131183740
	Zm00001d000142	0	0	0	0	0	0	0	0	0	0	0	0	0	0	not assigned.unknown'	(original description: pep contig:AGPv4:B73V4_ctg65:639000:642985:-1 gene:Zm00001d000142 transcript:Zm00001d000142_T001 gene_biotype:protein_coding transcript_biotype:protein_coding)'
	Zm00001d000143	17.7211	27.1357	27.4907	28.1082	14.815	9.91411	11.2993	5.46618	7.0201	5.00009	9.00821	25.1139	12.0095	6.62365	not assigned.unknown'	(loc_os12g38850.2 : 939.0) no description available & (at3g29180 : 481.0) Protein of unknown function (DUF1336); CONTAINS InterPro DOMAIN/s: Protein of unknown function DUF1336 (InterPro:IPR009769); BEST Arabidopsis thaliana protein match is: Protein of unknown function (DUF1336) (TAIR:AT5G39430.1). & (gnl|cdd|70520 : 298.0) no description available & (ipr009769 : 188.5496) Domain of unknown func…	(at3g29180 : 481.0) Protein of unknown function (DUF1336); CONTAINS InterPro DOMAIN/s: Protein of unknown function DUF1336 (InterPro:IPR009769); BEST Arabidopsis thaliana protein match is: Protein of unknown function (DUF1336) (TAIR:AT5G39430.1).	rs128780041
	Zm00001d000145	0	0	0	0	0	0	0	0	0	0	0	0	0	0	not assigned.unknown'	no hits & (original description: pep contig:AGPv4:B73V4_ctg193:316037:316507:-1 gene:Zm00001d000145 transcript:Zm00001d000145_T001 gene_biotype:protein_coding transcript_biotype:protein_coding)'
	Zm00001d000147	2.25541	1.80905	3.3322	2.18316	1.1056	1.20171	1.43809	0.248463	1.21036	0	1.28689	2.39495	1.24847	0.686428	protein.postranslational modification'	(loc_os12g38860.1 : 534.0) no description available & (gnl|cdd|35820 : 493.0) no description available & (at1g18670 : 441.0) Encodes a cyclin-dependent kinase-like protein with a ser/thr protein kinase domain and an N-terminal myristoylation sequence. Mutants in this gene are unable to express female sterility in response to beta-aminobutyric acid, as wild type plants do.; IMPAIRED IN BABA-INDUCE…	(at1g18670 : 441.0) Encodes a cyclin-dependent kinase-like protein with a ser/thr protein kinase domain and an N-terminal myristoylation sequence. Mutants in this gene are unable to express female sterility in response to beta-aminobutyric acid, as wild type plants do.; IMPAIRED IN BABA-INDUCED STERILITY 1 (IBS1); FUNCTIONS IN: protein serine/threonine kinase activity, protein kinase activity, ki…	rs131808359
	Zm00001d000150	0	0	0	0.272895	0	0.150214	0.410882	0	0	0	0.257378	0.0682238	0.187032	0.0643444	RNA.processing.splicing'	(loc_os02g21490.1 : 617.0) no description available & (at5g54520 : 426.0) Transducin/WD40 repeat-like superfamily protein; CONTAINS InterPro DOMAIN/s: WD40 repeat 2 (InterPro:IPR019782), WD40 repeat, conserved site (InterPro:IPR019775), WD40 repeat (InterPro:IPR001680), WD40 repeat-like-containing domain (InterPro:IPR011046), WD40-repeat-containing domain (InterPro:IPR017986), WD40/YVTN repeat-li…	(at5g54520 : 426.0) Transducin/WD40 repeat-like superfamily protein; CONTAINS InterPro DOMAIN/s: WD40 repeat 2 (InterPro:IPR019782), WD40 repeat, conserved site (InterPro:IPR019775), WD40 repeat (InterPro:IPR001680), WD40 repeat-like-containing domain (InterPro:IPR011046), WD40-repeat-containing domain (InterPro:IPR017986), WD40/YVTN repeat-like-containing domain (InterPro:IPR015943), WD40 repeat…	mu1003400
	Zm00001d000152	0	0.603015	0.277684	0.272895	0.442239	0.901283	0.821764	0.993852	1.21036	1.36366	1.02951	0.288398	0.721762	1.14935	not assigned.no ontology.pentatricopeptide (PPR) repeat-containing protein'	(loc_os06g47570.1 : 1485.0) no description available & (at5g65560 : 512.0) Pentatricopeptide repeat (PPR) superfamily protein; CONTAINS InterPro DOMAIN/s: Pentatricopeptide repeat (InterPro:IPR002885); BEST Arabidopsis thaliana protein match is: Pentatricopeptide repeat (PPR) superfamily protein (TAIR:AT1G77340.1); Has 1807 Blast hits to 1807 proteins in 277 species: Archae - 0; Bacteria - 0; Met…	(at5g65560 : 512.0) Pentatricopeptide repeat (PPR) superfamily protein; CONTAINS InterPro DOMAIN/s: Pentatricopeptide repeat (InterPro:IPR002885); BEST Arabidopsis thaliana protein match is: Pentatricopeptide repeat (PPR) superfamily protein (TAIR:AT1G77340.1); Has 1807 Blast hits to 1807 proteins in 277 species: Archae - 0; Bacteria - 0; Metazoa - 736; Fungi - 347; Plants - 385; Viruses - 0; Oth…
	Zm00001d000153	59.9294	65.1256	58.0359	57.5809	59.0389	69.2486	61.4269	46.2141	49.3828	52.9555	49.6739	60.168	63.2381	49.5566	amino acid metabolism.synthesis.aspartate family.lysine.diaminopimelate decarboxylase'	(loc_os02g24354.1 : 513.0) no description available & (at5g11880 : 439.0) Pyridoxal-dependent decarboxylase family protein; FUNCTIONS IN: diaminopimelate decarboxylase activity; INVOLVED IN: lysine biosynthetic process via diaminopimelate; LOCATED IN: chloroplast; EXPRESSED IN: guard cell, cultured cell; CONTAINS InterPro DOMAIN/s: Alanine racemase/group IV decarboxylase, C-terminal (InterPro:IPR…	(at5g11880 : 439.0) Pyridoxal-dependent decarboxylase family protein; FUNCTIONS IN: diaminopimelate decarboxylase activity; INVOLVED IN: lysine biosynthetic process via diaminopimelate; LOCATED IN: chloroplast; EXPRESSED IN: guard cell, cultured cell; CONTAINS InterPro DOMAIN/s: Alanine racemase/group IV decarboxylase, C-terminal (InterPro:IPR009006), Ornithine/DAP/Arg decarboxylase (InterPro:IPR…	mu1007472
	Zm00001d000154	0.644402	0.904523	1.94379	0.818686	0.442239	1.35192	0.410882	4.96926	4.84145	2.72732	2.57378	1.07785	0.735015	3.77795	not assigned.unknown'	(original description: pep contig:AGPv4:B73V4_ctg75:356241:356918:1 gene:Zm00001d000154 transcript:Zm00001d000154_T001 gene_biotype:protein_coding transcript_biotype:protein_coding description:Expressed protein; protein)'
	Zm00001d000156	0	0	0	0	0	0	0	0	0	0	0	0	0	0	protein.degradation.AAA type'	(loc_os05g44310.1 : 300.0) no description available & (at4g04910 : 259.0) N-ethylmaleimide sensitive factor; N-ethylmaleimide sensitive factor (NSF); FUNCTIONS IN: protein binding; LOCATED IN: vacuole; EXPRESSED IN: 26 plant structures; EXPRESSED DURING: 15 growth stages; CONTAINS InterPro DOMAIN/s: ATPase, AAA+ type, core (InterPro:IPR003593), ATPase, AAA-type, core (InterPro:IPR003959), ATPase,…	(at4g04910 : 259.0) N-ethylmaleimide sensitive factor; N-ethylmaleimide sensitive factor (NSF); FUNCTIONS IN: protein binding; LOCATED IN: vacuole; EXPRESSED IN: 26 plant structures; EXPRESSED DURING: 15 growth stages; CONTAINS InterPro DOMAIN/s: ATPase, AAA+ type, core (InterPro:IPR003593), ATPase, AAA-type, core (InterPro:IPR003959), ATPase, AAA-type, conserved site (InterPro:IPR003960), Aspart…
	Zm00001d000157	0	0	0	0	0	0	0	0	0	0	0	0	0	0	hormone metabolism.abscisic acid.synthesis-degradation.synthesis.9-cis-epoxycarotenoid dioxygenase'	(loc_os12g42280.1 : 162.0) no description available & (at3g14440 : 114.0) Encodes 9-<i>cis</i>-epoxycarotenoid dioxygenase, a key enzyme in the biosynthesis of abscisic acid. Regulated in response to drought and salinity. Expressed in roots, flowers and seeds. Localized to the chloroplast stroma and thylakoid membrane.; nine-cis-epoxycarotenoid dioxygenase 3 (NCED3); CONTAINS InterPro DOMAIN/s: C…	(at3g14440 : 114.0) Encodes 9-<i>cis</i>-epoxycarotenoid dioxygenase, a key enzyme in the biosynthesis of abscisic acid. Regulated in response to drought and salinity. Expressed in roots, flowers and seeds. Localized to the chloroplast stroma and thylakoid membrane.; nine-cis-epoxycarotenoid dioxygenase 3 (NCED3); CONTAINS InterPro DOMAIN/s: Carotenoid oxygenase (InterPro:IPR004294); BEST Arabido…
	Zm00001d000158	2.25541	1.80905	2.49915	2.72895	1.32672	1.35192	2.25985	0.496926	0.726217	1.36366	0.772133	2.32314	1.64616	0.839734	cell.organisation'	(loc_os11g14570.2 : 674.0) no description available & (at1g03670 : 135.0) ankyrin repeat family protein; CONTAINS InterPro DOMAIN/s: Ankyrin repeat-containing domain (InterPro:IPR020683), Ankyrin repeat (InterPro:IPR002110); BEST Arabidopsis thaliana protein match is: Ankyrin repeat family protein (TAIR:AT4G03500.1); Has 38664 Blast hits to 17395 proteins in 690 species: Archae - 39; Bacteria - 2…	(at1g03670 : 135.0) ankyrin repeat family protein; CONTAINS InterPro DOMAIN/s: Ankyrin repeat-containing domain (InterPro:IPR020683), Ankyrin repeat (InterPro:IPR002110); BEST Arabidopsis thaliana protein match is: Ankyrin repeat family protein (TAIR:AT4G03500.1); Has 38664 Blast hits to 17395 proteins in 690 species: Archae - 39; Bacteria - 2692; Metazoa - 19825; Fungi - 3120; Plants - 3302; Vir…	rs131178895
	Zm00001d000159	0	0	0	0	0	0	0	0	0	0	0	0	0	0	not assigned.unknown'	no hits & (original description: pep contig:AGPv4:B73V4_ctg53:231774:233143:-1 gene:Zm00001d000159 transcript:Zm00001d000159_T001 gene_biotype:protein_coding transcript_biotype:protein_coding description:60S ribosomal protein L11-2)'
	Zm00001d000160	0	0	0	0	0	0	0	0	0	0	0	0	0	0	development.unspecified'	(loc_os11g08400.1 : 447.0) no description available & (gnl|cdd|35504 : 280.0) no description available & (at3g15470 : 258.0) Transducin/WD40 repeat-like superfamily protein; CONTAINS InterPro DOMAIN/s: WD40 repeat 2 (InterPro:IPR019782), WD40 repeat, conserved site (InterPro:IPR019775), WD40 repeat (InterPro:IPR001680), G-protein beta WD-40 repeat, region (InterPro:IPR020472), WD40 repeat-like-co…	(at3g15470 : 258.0) Transducin/WD40 repeat-like superfamily protein; CONTAINS InterPro DOMAIN/s: WD40 repeat 2 (InterPro:IPR019782), WD40 repeat, conserved site (InterPro:IPR019775), WD40 repeat (InterPro:IPR001680), G-protein beta WD-40 repeat, region (InterPro:IPR020472), WD40 repeat-like-containing domain (InterPro:IPR011046), WD40-repeat-containing domain (InterPro:IPR017986), WD40/YVTN repea…	rs132190206
	Zm00001d000161	0	0	0	0	0	0	0	0	0	0	0	0	0	0	not assigned.unknown'	no hits & (original description: pep contig:AGPv4:B73V4_ctg53:334998:335553:1 gene:Zm00001d000161 transcript:Zm00001d000161_T001 gene_biotype:protein_coding transcript_biotype:protein_coding description: basal endosperm transfer layer4)'		betl4
	Zm00001d000162	0	0	0.555367	0	0	0	0.410882	0	0	0	0	0.138842	0.136961	0	not assigned.unknown'	(original description: pep contig:AGPv4:B73V4_ctg53:356335:358296:-1 gene:Zm00001d000162 transcript:Zm00001d000162_T001 gene_biotype:protein_coding transcript_biotype:protein_coding)'
	Zm00001d000163	0	0	0.277684	0	0	0	0	0	0	0.227277	0.257378	0.0694209	0	0.121164	hormone metabolism.ethylene.synthesis-degradation.1-aminocyclopropane-1-carboxylate oxidase'	(loc_os11g08380.1 : 464.0) no description available & (at1g77330 : 352.0) similar to 1-aminocyclopropane-1-carboxylate oxidase GI:3386565 from (Sorghum bicolor); 2-oxoglutarate (2OG) and Fe(II)-dependent oxygenase superfamily protein; CONTAINS InterPro DOMAIN/s: Oxoglutarate/iron-dependent oxygenase (InterPro:IPR005123); BEST Arabidopsis thaliana protein match is: ACC oxidase 2 (TAIR:AT1G62380.1)…	(at1g77330 : 352.0) similar to 1-aminocyclopropane-1-carboxylate oxidase GI:3386565 from (Sorghum bicolor); 2-oxoglutarate (2OG) and Fe(II)-dependent oxygenase superfamily protein; CONTAINS InterPro DOMAIN/s: Oxoglutarate/iron-dependent oxygenase (InterPro:IPR005123); BEST Arabidopsis thaliana protein match is: ACC oxidase 2 (TAIR:AT1G62380.1); Has 8581 Blast hits to 8541 proteins in 996 species:…
	Zm00001d000164	3.22201	1.50754	3.60989	1.36448	1.99008	0.600855	1.43809	0	0.484145	0	0.514755	2.42598	1.34301	0.249725	PS.calvin cycle.PRK'	(loc_os02g47020.1 : 727.0) no description available & (p26302|kppr_wheat : 717.0) Phosphoribulokinase, chloroplast precursor (EC 2.7.1.19) (Phosphopentokinase) (PRKase) (PRK) - Triticum aestivum (Wheat) & (at1g32060 : 651.0) phosphoribulokinase (PRK); FUNCTIONS IN: protein binding, phosphoribulokinase activity, ATP binding; INVOLVED IN: response to cold, defense response to bacterium, biosyntheti…	(at1g32060 : 651.0) phosphoribulokinase (PRK); FUNCTIONS IN: protein binding, phosphoribulokinase activity, ATP binding; INVOLVED IN: response to cold, defense response to bacterium, biosynthetic process, peptidyl-cysteine S-nitrosylation; LOCATED IN: in 8 components; EXPRESSED IN: 24 plant structures; EXPRESSED DURING: 15 growth stages; CONTAINS InterPro DOMAIN/s: Phosphoribulokinase/uridine kin…	rs129829847
	Zm00001d000165	0	0	0.555367	0.272895	0.22112	0.450641	0.205441	0.745389	0.242072	0.227277	0.257378	0.207066	0.292401	0.368029	not assigned.unknown'	(original description: pep contig:AGPv4:B73V4_ctg50:47321:48070:1 gene:Zm00001d000165 transcript:Zm00001d000165_T001 gene_biotype:protein_coding transcript_biotype:protein_coding description:Bromodomain transcription factor)'		rs129829945
	Zm00001d000166	7.08843	7.53769	8.05282	5.7308	7.73919	5.4077	6.77955	10.9324	7.0201	9.31835	10.2951	7.10243	6.64215	9.39148	not assigned.unknown'	(loc_os02g47170.1 : 890.0) no description available & (at3g03140 : 162.0) Tudor/PWWP/MBT superfamily protein; CONTAINS InterPro DOMAIN/s: PWWP (InterPro:IPR000313); BEST Arabidopsis thaliana protein match is: Tudor/PWWP/MBT superfamily protein (TAIR:AT3G21295.1); Has 426 Blast hits to 278 proteins in 85 species: Archae - 0; Bacteria - 14; Metazoa - 209; Fungi - 70; Plants - 86; Viruses - 0; Other…	(at3g03140 : 162.0) Tudor/PWWP/MBT superfamily protein; CONTAINS InterPro DOMAIN/s: PWWP (InterPro:IPR000313); BEST Arabidopsis thaliana protein match is: Tudor/PWWP/MBT superfamily protein (TAIR:AT3G21295.1); Has 426 Blast hits to 278 proteins in 85 species: Archae - 0; Bacteria - 14; Metazoa - 209; Fungi - 70; Plants - 86; Viruses - 0; Other Eukaryotes - 47 (source: NCBI BLink).	mu1018697
	Zm00001d000168	23.8429	54.8744	34.1551	43.1175	36.927	39.2058	33.6923	11.1808	11.3774	9.31835	11.3246	38.9974	36.6084	10.8003	cell.division'	(loc_os02g47180.2 : 824.0) no description available & (at4g33270 : 615.0) putative cdc20 protein (CDC20.1); CDC20.1; CONTAINS InterPro DOMAIN/s: WD40 repeat 2 (InterPro:IPR019782), WD40 repeat-like-containing domain (InterPro:IPR011046), WD40 repeat, conserved site (InterPro:IPR019775), WD40-repeat-containing domain (InterPro:IPR017986), WD40/YVTN repeat-like-containing domain (InterPro:IPR015943…	(at4g33270 : 615.0) putative cdc20 protein (CDC20.1); CDC20.1; CONTAINS InterPro DOMAIN/s: WD40 repeat 2 (InterPro:IPR019782), WD40 repeat-like-containing domain (InterPro:IPR011046), WD40 repeat, conserved site (InterPro:IPR019775), WD40-repeat-containing domain (InterPro:IPR017986), WD40/YVTN repeat-like-containing domain (InterPro:IPR015943), WD40 repeat (InterPro:IPR001680), WD40 repeat, subg…	cdc201
	Zm00001d000169	66.0512	54.8744	60.2573	49.394	61.6924	49.7208	57.7289	40.7479	41.3944	35.6825	34.746	57.6442	56.3807	38.1427	protein.postranslational modification'	(loc_os02g47220.2 : 320.0) no description available & (at4g19110 : 117.0) Protein kinase superfamily protein; FUNCTIONS IN: protein serine/threonine kinase activity, protein kinase activity, kinase activity, ATP binding; INVOLVED IN: protein amino acid phosphorylation; LOCATED IN: cellular_component unknown; EXPRESSED IN: sperm cell, male gametophyte, pollen tube; EXPRESSED DURING: L mature polle…	(at4g19110 : 117.0) Protein kinase superfamily protein; FUNCTIONS IN: protein serine/threonine kinase activity, protein kinase activity, kinase activity, ATP binding; INVOLVED IN: protein amino acid phosphorylation; LOCATED IN: cellular_component unknown; EXPRESSED IN: sperm cell, male gametophyte, pollen tube; EXPRESSED DURING: L mature pollen stage, M germinated pollen stage; CONTAINS InterPro …
	Zm00001d000170	0	0.301508	0.277684	0	0.663359	0.751069	0.205441	0.496926	0.484145	0.681831	0.257378	0.144798	0.539956	0.48007	nucleotide metabolism.degradation.pyrimidine.dihydropyrimidinase'	(loc_os05g02690.1 : 198.0) no description available & (at5g12200 : 130.0) Encodes a protein with dihydropyrimidine amidohydrolase activity. It localizes to the secretory system and plays a role in uracil metabolism.; pyrimidine 2 (PYD2); CONTAINS InterPro DOMAIN/s: D-hydantoinase (InterPro:IPR011778), Amidohydrolase 1 (InterPro:IPR006680), Metal-dependent hydrolase, composite domain (InterPro:IPR…	(at5g12200 : 130.0) Encodes a protein with dihydropyrimidine amidohydrolase activity. It localizes to the secretory system and plays a role in uracil metabolism.; pyrimidine 2 (PYD2); CONTAINS InterPro DOMAIN/s: D-hydantoinase (InterPro:IPR011778), Amidohydrolase 1 (InterPro:IPR006680), Metal-dependent hydrolase, composite domain (InterPro:IPR011059); BEST Arabidopsis thaliana protein match is: a…
	Zm00001d000174	0	0	0	0	0	0	0	0	0	0	0	0	0	0	not assigned.unknown'	(original description: pep contig:AGPv4:B73V4_ctg181:37433:38982:1 gene:Zm00001d000174 transcript:Zm00001d000174_T001 gene_biotype:protein_coding transcript_biotype:protein_coding)'
	Zm00001d000175	0.322201	0.603015	0.833051	1.91027	0.663359	0.450641	0.205441	0.248463	0.726217	0.227277	0	0.917133	0.439814	0.300489	not assigned.unknown'	(loc_os10g41060.1 : 358.0) no description available & (gnl|cdd|69238 : 212.0) no description available & (at4g17350 : 165.0) CONTAINS InterPro DOMAIN/s: Pleckstrin-like, plant (InterPro:IPR013666), Protein of unknown function DUF828 (InterPro:IPR008546), Pleckstrin homology (InterPro:IPR001849); BEST Arabidopsis thaliana protein match is: Plant protein of unknown function (DUF828) with plant plec…	(at4g17350 : 165.0) CONTAINS InterPro DOMAIN/s: Pleckstrin-like, plant (InterPro:IPR013666), Protein of unknown function DUF828 (InterPro:IPR008546), Pleckstrin homology (InterPro:IPR001849); BEST Arabidopsis thaliana protein match is: Plant protein of unknown function (DUF828) with plant pleckstrin homology-like region (TAIR:AT5G47440.1); Has 205 Blast hits to 188 proteins in 18 species: Archae …
	Zm00001d000176	0	0	0	0	0	0	0	0	0	0	0	0	0	0	not assigned.unknown'	(original description: pep contig:AGPv4:B73V4_ctg181:47426:49963:-1 gene:Zm00001d000176 transcript:Zm00001d000176_T001 gene_biotype:protein_coding transcript_biotype:protein_coding description:Zinc finger protein CONSTANS-LIKE 5)'		cct2
	Zm00001d000178	81.8391	56.3819	75.5299	69.3154	52.6265	47.4676	50.5385	70.8119	56.6449	52.0464	44.2689	70.7666	50.2108	55.9431	protein.degradation.autophagy'	(loc_os01g10290.1 : 540.0) no description available & (at5g61500 : 438.0) ATG3; CONTAINS InterPro DOMAIN/s: Autophagy-related protein 3 (InterPro:IPR007135), Autophagy-related protein 3, C-terminal (InterPro:IPR019461), Autophagy-related protein 3, N-terminal (InterPro:IPR007134); Has 30201 Blast hits to 17322 proteins in 780 species: Archae - 12; Bacteria - 1396; Metazoa - 17338; Fungi - 3422; P…	(at5g61500 : 438.0) ATG3; CONTAINS InterPro DOMAIN/s: Autophagy-related protein 3 (InterPro:IPR007135), Autophagy-related protein 3, C-terminal (InterPro:IPR019461), Autophagy-related protein 3, N-terminal (InterPro:IPR007134); Has 30201 Blast hits to 17322 proteins in 780 species: Archae - 12; Bacteria - 1396; Metazoa - 17338; Fungi - 3422; Plants - 5037; Viruses - 0; Other Eukaryotes - 2996 (so…	atg3
	Zm00001d000179	0.644402	0	0	0.818686	0.22112	0.150214	0	0	0.242072	0	0.257378	0.365772	0.123778	0.124862	RNA.regulation of transcription.AP2/EREBP, APETALA2/Ethylene-responsive element binding protein family'	(loc_os10g41130.1 : 174.0) no description available & (at2g44940 : 120.0) encodes a member of the DREB subfamily A-4 of ERF/AP2 transcription factor family. The protein contains one AP2 domain. There are 17 members in this subfamily including TINY.; Integrase-type DNA-binding superfamily protein; FUNCTIONS IN: DNA binding, sequence-specific DNA binding transcription factor activity; INVOLVED IN: …	(at2g44940 : 120.0) encodes a member of the DREB subfamily A-4 of ERF/AP2 transcription factor family. The protein contains one AP2 domain. There are 17 members in this subfamily including TINY.; Integrase-type DNA-binding superfamily protein; FUNCTIONS IN: DNA binding, sequence-specific DNA binding transcription factor activity; INVOLVED IN: regulation of transcription, DNA-dependent; LOCATED IN…	ereb1
	Zm00001d000180	0	0	0	0	0	0	0	0	0	0	0	0	0	0	secondary metabolism.unspecified'	(loc_os10g41150.1 : 160.0) no description available & (at5g04620 : 102.0) The cDNA encoding 7-keto-8-aminopelargonic acid (KAPA) synthase, the first committed enzyme of the biotin synthesis pathway has been cloned and its molecular function confirmed (functional complementation of an E. coli mutant). The subcellular localization of the enzyme (cytosol) proves that the biotin biosynthesis in plant…	(at5g04620 : 102.0) The cDNA encoding 7-keto-8-aminopelargonic acid (KAPA) synthase, the first committed enzyme of the biotin synthesis pathway has been cloned and its molecular function confirmed (functional complementation of an E. coli mutant). The subcellular localization of the enzyme (cytosol) proves that the biotin biosynthesis in plants takes place in different compartments which differs …
	Zm00001d000181	0	0	0	0	0	0	0	0	0	0	0	0	0	0	not assigned.unknown'	(loc_os10g41160.1 : 242.0) no description available & (at1g64870 : 97.1) unknown protein; BEST Arabidopsis thaliana protein match is: unknown protein (TAIR:AT3G45200.1); Has 99 Blast hits to 91 proteins in 10 species: Archae - 0; Bacteria - 0; Metazoa - 0; Fungi - 0; Plants - 99; Viruses - 0; Other Eukaryotes - 0 (source: NCBI BLink). & (reliability: 194.2) & (original description: pep contig:AGP…	(at1g64870 : 97.1) unknown protein; BEST Arabidopsis thaliana protein match is: unknown protein (TAIR:AT3G45200.1); Has 99 Blast hits to 91 proteins in 10 species: Archae - 0; Bacteria - 0; Metazoa - 0; Fungi - 0; Plants - 99; Viruses - 0; Other Eukaryotes - 0 (source: NCBI BLink).
	Zm00001d000183	0.966604	1.80905	3.3322	1.09158	1.1056	0.450641	0.205441	0.248463	0.242072	0.681831	1.02951	1.79986	0.587227	0.550469	transport.sugars'	(loc_os10g41190.1 : 797.0) no description available & (q07423|hex6_ricco : 605.0) Hexose carrier protein HEX6 - Ricinus communis (Castor bean) & (at1g11260 : 516.0) Encodes a H+/hexose cotransporter.; sugar transporter 1 (STP1); FUNCTIONS IN: carbohydrate transmembrane transporter activity, sugar:hydrogen symporter activity; INVOLVED IN: transport, transmembrane transport; LOCATED IN: nucleus, pl…	(at1g11260 : 516.0) Encodes a H+/hexose cotransporter.; sugar transporter 1 (STP1); FUNCTIONS IN: carbohydrate transmembrane transporter activity, sugar:hydrogen symporter activity; INVOLVED IN: transport, transmembrane transport; LOCATED IN: nucleus, plasma membrane, vacuole, membrane; EXPRESSED IN: 25 plant structures; EXPRESSED DURING: 13 growth stages; CONTAINS InterPro DOMAIN/s: Sugar transp…	mstr4
	Zm00001d000184	14.1769	15.3769	9.99661	12.5532	9.0659	10.0643	6.98499	7.70235	8.95668	9.31835	8.49346	13.0259	8.70507	8.61771	RNA.regulation of transcription.MYB-related transcription factor family'	(loc_os10g41200.1 : 421.0) no description available & (at5g47390 : 271.0) myb-like transcription factor family protein; CONTAINS InterPro DOMAIN/s: SANT, DNA-binding (InterPro:IPR001005), Homeodomain-like (InterPro:IPR009057), Myb, DNA-binding (InterPro:IPR014778), Zinc finger, CCHC-type (InterPro:IPR001878), HTH transcriptional regulator, Myb-type, DNA-binding (InterPro:IPR017930), Myb-like DNA-…	(at5g47390 : 271.0) myb-like transcription factor family protein; CONTAINS InterPro DOMAIN/s: SANT, DNA-binding (InterPro:IPR001005), Homeodomain-like (InterPro:IPR009057), Myb, DNA-binding (InterPro:IPR014778), Zinc finger, CCHC-type (InterPro:IPR001878), HTH transcriptional regulator, Myb-type, DNA-binding (InterPro:IPR017930), Myb-like DNA-binding domain, SHAQKYF class (InterPro:IPR006447); BE…	mu1009472
	Zm00001d000185	0	0	0	0	0	0	0	0	0	0	0	0	0	0	signalling.receptor kinases.wall associated kinase'	(loc_os04g30160.1 : 333.0) no description available & (gnl|cdd|36401 : 202.0) no description available & (at1g21240 : 196.0) encodes a wall-associated kinase; wall associated kinase 3 (WAK3); FUNCTIONS IN: protein serine/threonine kinase activity, kinase activity; INVOLVED IN: protein amino acid phosphorylation; LOCATED IN: plasma membrane; EXPRESSED IN: 9 plant structures; EXPRESSED DURING: 9 gr…	(at1g21240 : 196.0) encodes a wall-associated kinase; wall associated kinase 3 (WAK3); FUNCTIONS IN: protein serine/threonine kinase activity, kinase activity; INVOLVED IN: protein amino acid phosphorylation; LOCATED IN: plasma membrane; EXPRESSED IN: 9 plant structures; EXPRESSED DURING: 9 growth stages; CONTAINS InterPro DOMAIN/s: EGF-like calcium-binding (InterPro:IPR001881), EGF-like, type 3 …
	Zm00001d000186	0	0	0	0	0	0	0	0	0	0	0	0	0	0	not assigned.unknown'	(original description: pep contig:AGPv4:B73V4_ctg140:10774:13686:-1 gene:Zm00001d000186 transcript:Zm00001d000186_T001 gene_biotype:protein_coding transcript_biotype:protein_coding)'
	Zm00001d000188	0	0	0	0	0	0	0	0	0	0	0	0	0	0	not assigned.unknown'	no hits & (original description: pep contig:AGPv4:B73V4_ctg140:211060:214443:1 gene:Zm00001d000188 transcript:Zm00001d000188_T001 gene_biotype:protein_coding transcript_biotype:protein_coding)'
	Zm00001d000189	0	0	0	0	0	0.450641	0.410882	0.745389	0	0.454554	0.514755	0	0.287174	0.428674	signalling.receptor kinases.leucine rich repeat XII'	(loc_os10g02970.1 : 903.0) no description available & (at4g08850 : 552.0) Leucine-rich repeat receptor-like protein kinase family protein; FUNCTIONS IN: kinase activity; INVOLVED IN: protein amino acid phosphorylation; LOCATED IN: plasma membrane, membrane; EXPRESSED IN: 23 plant structures; EXPRESSED DURING: 13 growth stages; CONTAINS InterPro DOMAIN/s: Protein kinase, ATP binding site (InterPro…	(at4g08850 : 552.0) Leucine-rich repeat receptor-like protein kinase family protein; FUNCTIONS IN: kinase activity; INVOLVED IN: protein amino acid phosphorylation; LOCATED IN: plasma membrane, membrane; EXPRESSED IN: 23 plant structures; EXPRESSED DURING: 13 growth stages; CONTAINS InterPro DOMAIN/s: Protein kinase, ATP binding site (InterPro:IPR017441), Protein kinase, catalytic domain (InterPr…
	Zm00001d000191	23.1985	25.0251	34.9881	32.2016	20.7852	24.0342	21.5713	25.3432	26.3859	22.7277	18.2738	28.8533	22.1303	23.1827	protein.degradation.ubiquitin.E3.HECT'	(loc_os05g06690.3 : 862.0) no description available & (at3g17205 : 526.0) ubiquitin protein ligase 6 (UPL6); CONTAINS InterPro DOMAIN/s: HECT (InterPro:IPR000569), IQ calmodulin-binding region (InterPro:IPR000048); BEST Arabidopsis thaliana protein match is: ubiquitin-protein ligase 7 (TAIR:AT3G53090.2). & (gnl|cdd|36160 : 443.0) no description available & (gnl|cdd|28959 : 344.0) no description a…	(at3g17205 : 526.0) ubiquitin protein ligase 6 (UPL6); CONTAINS InterPro DOMAIN/s: HECT (InterPro:IPR000569), IQ calmodulin-binding region (InterPro:IPR000048); BEST Arabidopsis thaliana protein match is: ubiquitin-protein ligase 7 (TAIR:AT3G53090.2).
	Zm00001d000193	0	0	0	0	0	0.150214	0	0	0	0	0	0	0.0500713	0	not assigned.unknown'	no hits & (original description: pep contig:AGPv4:B73V4_ctg178:149138:155338:1 gene:Zm00001d000193 transcript:Zm00001d000193_T001 gene_biotype:protein_coding transcript_biotype:protein_coding)'
	Zm00001d000194	0	0	0.833051	0	0	0	0	0.248463	0	0	0	0.208263	0	0.0621157	not assigned.unknown'	(original description: pep contig:AGPv4:B73V4_ctg178:177577:178790:1 gene:Zm00001d000194 transcript:Zm00001d000194_T001 gene_biotype:protein_coding transcript_biotype:protein_coding description:Glycine-rich protein family)'
	Zm00001d000195	0	0.603015	1.11073	0.545791	2.43232	2.10299	1.43809	38.0148	45.0255	55.001	48.9017	0.564885	1.99113	46.7358	transport.misc'	(loc_os10g20470.1 : 638.0) no description available & (at5g52450 : 419.0) MATE efflux family protein; FUNCTIONS IN: antiporter activity, drug transmembrane transporter activity, transporter activity; INVOLVED IN: response to nematode; LOCATED IN: plasma membrane, membrane; EXPRESSED IN: 24 plant structures; EXPRESSED DURING: 15 growth stages; CONTAINS InterPro DOMAIN/s: MATE family transporter re…	(at5g52450 : 419.0) MATE efflux family protein; FUNCTIONS IN: antiporter activity, drug transmembrane transporter activity, transporter activity; INVOLVED IN: response to nematode; LOCATED IN: plasma membrane, membrane; EXPRESSED IN: 24 plant structures; EXPRESSED DURING: 15 growth stages; CONTAINS InterPro DOMAIN/s: MATE family transporter related protein (InterPro:IPR015521), Multi antimicrobia…	rs132334279
	Zm00001d000196	0	0	0	0	0.663359	0.600855	0.616323	9.93852	15.7347	13.1821	10.2951	0	0.626846	12.2876	transport.misc'	(loc_os10g20450.1 : 602.0) no description available & (at5g52450 : 448.0) MATE efflux family protein; FUNCTIONS IN: antiporter activity, drug transmembrane transporter activity, transporter activity; INVOLVED IN: response to nematode; LOCATED IN: plasma membrane, membrane; EXPRESSED IN: 24 plant structures; EXPRESSED DURING: 15 growth stages; CONTAINS InterPro DOMAIN/s: MATE family transporter re…	(at5g52450 : 448.0) MATE efflux family protein; FUNCTIONS IN: antiporter activity, drug transmembrane transporter activity, transporter activity; INVOLVED IN: response to nematode; LOCATED IN: plasma membrane, membrane; EXPRESSED IN: 24 plant structures; EXPRESSED DURING: 15 growth stages; CONTAINS InterPro DOMAIN/s: MATE family transporter related protein (InterPro:IPR015521), Multi antimicrobia…	rs132334242
	Zm00001d000197	2.25541	8.44221	2.22147	6.0037	3.75903	3.75535	2.25985	1.49078	4.3573	3.63643	4.11804	4.7307	3.25808	3.40064	not assigned.unknown'	(original description: pep contig:AGPv4:B73V4_ctg178:216729:217247:-1 gene:Zm00001d000197 transcript:Zm00001d000197_T001 gene_biotype:protein_coding transcript_biotype:protein_coding description:DUF3511 domain protein)'
	Zm00001d000199	8.05503	10.5528	8.33051	9.27844	8.18143	10.0643	6.98499	9.44159	9.92497	9.09108	8.23608	9.05418	8.41025	9.17343	transport.metabolite transporters at the mitochondrial membrane'	(loc_os05g28870.1 : 466.0) no description available & (at2g47490 : 375.0) Encodes a chloroplast-localized NAD+ transporter that transports NAD+ in a counter exchange mode with ADP and AMP in vitro.; NAD+ transporter 1 (NDT1); CONTAINS InterPro DOMAIN/s: Mitochondrial carrier protein (InterPro:IPR002067), Mitochondrial substrate carrier (InterPro:IPR001993), Mitochondrial substrate/solute carrier …	(at2g47490 : 375.0) Encodes a chloroplast-localized NAD+ transporter that transports NAD+ in a counter exchange mode with ADP and AMP in vitro.; NAD+ transporter 1 (NDT1); CONTAINS InterPro DOMAIN/s: Mitochondrial carrier protein (InterPro:IPR002067), Mitochondrial substrate carrier (InterPro:IPR001993), Mitochondrial substrate/solute carrier (InterPro:IPR018108), Adenine nucleotide translocator …	rs130407643
	Zm00001d000200	0	0	0	0	0	0	0	0	0	0	0	0	0	0	not assigned.unknown'	no hits & (original description: pep contig:AGPv4:B73V4_ctg6:82969:83735:1 gene:Zm00001d000200 transcript:Zm00001d000200_T001 gene_biotype:protein_coding transcript_biotype:protein_coding)'
	Zm00001d000202	30.9313	35.2764	31.1006	36.2951	38.0326	29.2917	28.3509	14.4108	18.6396	17.273	16.4722	33.4008	31.8917	16.6989	RNA.regulation of transcription.SNF7'	(loc_os03g43860.1 : 196.0) no description available & (gnl|cdd|38440 : 156.0) no description available & (at5g44560 : 155.0) VPS2.2; CONTAINS InterPro DOMAIN/s: Snf7 (InterPro:IPR005024); BEST Arabidopsis thaliana protein match is: vacuolar protein sorting-associated protein 2.3 (TAIR:AT1G03950.1); Has 30201 Blast hits to 17322 proteins in 780 species: Archae - 12; Bacteria - 1396; Metazoa - 1733…	(at5g44560 : 155.0) VPS2.2; CONTAINS InterPro DOMAIN/s: Snf7 (InterPro:IPR005024); BEST Arabidopsis thaliana protein match is: vacuolar protein sorting-associated protein 2.3 (TAIR:AT1G03950.1); Has 30201 Blast hits to 17322 proteins in 780 species: Archae - 12; Bacteria - 1396; Metazoa - 17338; Fungi - 3422; Plants - 5037; Viruses - 0; Other Eukaryotes - 2996 (source: NCBI BLink).	rs130002365
	Zm00001d000203	0	0.603015	3.05452	1.09158	0.884478	0.150214	0.205441	0.248463	0.484145	0.227277	0	1.18728	0.413378	0.239971	development.storage proteins'	(loc_os03g43880.1 : 369.0) no description available & (at3g54950 : 208.0) patatin-like protein 6 (PLA IIIA); CONTAINS InterPro DOMAIN/s: Acyl transferase/acyl hydrolase/lysophospholipase (InterPro:IPR016035), Patatin (InterPro:IPR002641); BEST Arabidopsis thaliana protein match is: PATATIN-like protein 6 (TAIR:AT2G39220.1); Has 1058 Blast hits to 1055 proteins in 202 species: Archae - 0; Bacteria…	(at3g54950 : 208.0) patatin-like protein 6 (PLA IIIA); CONTAINS InterPro DOMAIN/s: Acyl transferase/acyl hydrolase/lysophospholipase (InterPro:IPR016035), Patatin (InterPro:IPR002641); BEST Arabidopsis thaliana protein match is: PATATIN-like protein 6 (TAIR:AT2G39220.1); Has 1058 Blast hits to 1055 proteins in 202 species: Archae - 0; Bacteria - 325; Metazoa - 24; Fungi - 32; Plants - 544; Viruse…
	Zm00001d000204	40.5973	37.0854	36.0989	42.5717	56.6066	47.3174	44.7861	66.8365	68.5065	68.4103	54.0493	39.0883	49.57	64.4507	transport.sulphate'	(loc_os06g05160.1 : 955.0) no description available & (at3g15990 : 742.0) Encodes sulfate transporter Sultr3;4.; sulfate transporter 3;4 (SULTR3;4); FUNCTIONS IN: sulfate transmembrane transporter activity; INVOLVED IN: sulfate transport, transport, transmembrane transport; LOCATED IN: integral to membrane, membrane; EXPRESSED IN: 10 plant structures; EXPRESSED DURING: 4 anthesis, C globular stag…	(at3g15990 : 742.0) Encodes sulfate transporter Sultr3;4.; sulfate transporter 3;4 (SULTR3;4); FUNCTIONS IN: sulfate transmembrane transporter activity; INVOLVED IN: sulfate transport, transport, transmembrane transport; LOCATED IN: integral to membrane, membrane; EXPRESSED IN: 10 plant structures; EXPRESSED DURING: 4 anthesis, C globular stage, petal differentiation and expansion stage, E expand…	rs131706687
	Zm00001d000205	11.5992	12.0603	11.9404	12.0074	22.3331	16.6737	13.3537	20.1255	19.1237	12.7275	19.0459	11.9018	17.4535	17.7557	protein.degradation'	(at1g71696 : 570.0) Encodes a Putative Zn2+ carboxypeptidase, 4 splice variants have been identified but not characterized for different functions and/or expression patterns.SOL1 isolated as a suppressor of root- specific overexpression of CLE19, a clavata3 like gene. sol1 partially suppresses the short root phenotype caused by CLE19 overexpression.; SUPPRESSOR OF LLP1 1 (SOL1); FUNCTIONS IN: met…	(at1g71696 : 570.0) Encodes a Putative Zn2+ carboxypeptidase, 4 splice variants have been identified but not characterized for different functions and/or expression patterns.SOL1 isolated as a suppressor of root- specific overexpression of CLE19, a clavata3 like gene. sol1 partially suppresses the short root phenotype caused by CLE19 overexpression.; SUPPRESSOR OF LLP1 1 (SOL1); FUNCTIONS IN: met…	mu1022213
	Zm00001d000208	0	0	0.277684	0	0	0	0	0	0	0	0	0.0694209	0	0	not assigned.unknown'	no hits & (original description: pep contig:AGPv4:B73V4_ctg129:53844:54317:-1 gene:Zm00001d000208 transcript:Zm00001d000208_T001 gene_biotype:protein_coding transcript_biotype:protein_coding)'
	Zm00001d000209	0	0	0	0	0	0	0	0	0	0	0	0	0	0	not assigned.unknown'	(original description: pep contig:AGPv4:B73V4_ctg129:57550:60005:1 gene:Zm00001d000209 transcript:Zm00001d000209_T001 gene_biotype:protein_coding transcript_biotype:protein_coding)'
	Zm00001d000211	0	0	0	0	0	0	0	0	0	0	0	0	0	0	not assigned.unknown'	no hits & (original description: pep contig:AGPv4:B73V4_ctg129:111431:116621:1 gene:Zm00001d000211 transcript:Zm00001d000211_T001 gene_biotype:protein_coding transcript_biotype:protein_coding)'
	Zm00001d000213	2.25541	1.50754	1.6661	3.82053	2.87456	2.85406	2.05441	3.23002	2.17865	1.81822	1.54427	2.3124	2.59434	2.19279	signalling.G-proteins'	(loc_os06g05250.1 : 1168.0) no description available & (at5g39900 : 977.0) Small GTP-binding protein; FUNCTIONS IN: GTP binding, translation elongation factor activity, GTPase activity; INVOLVED IN: biological_process unknown; LOCATED IN: cellular_component unknown; EXPRESSED IN: 21 plant structures; EXPRESSED DURING: 13 growth stages; CONTAINS InterPro DOMAIN/s: GTP-binding protein LepA (InterPr…	(at5g39900 : 977.0) Small GTP-binding protein; FUNCTIONS IN: GTP binding, translation elongation factor activity, GTPase activity; INVOLVED IN: biological_process unknown; LOCATED IN: cellular_component unknown; EXPRESSED IN: 21 plant structures; EXPRESSED DURING: 13 growth stages; CONTAINS InterPro DOMAIN/s: GTP-binding protein LepA (InterPro:IPR006297), Protein synthesis factor, GTP-binding (In…	rs130977359
	Zm00001d000214	0.322201	0	0	0.818686	0	0.300428	0.205441	0	0	0	0	0.285222	0.168623	0	not assigned.unknown'	no hits & (original description: pep contig:AGPv4:B73V4_ctg129:173140:174744:-1 gene:Zm00001d000214 transcript:Zm00001d000214_T001 gene_biotype:protein_coding transcript_biotype:protein_coding)'
	Zm00001d000216	0	0	0	0	0	0	0	0	0	0.227277	0	0	0	0.0568192	cell wall.degradation.pectate lyases and polygalacturonases'	(loc_os06g05209.1 : 683.0) no description available & (p40973|pel_lillo : 474.0) Pectate lyase precursor (EC 4.2.2.2) - Lilium longiflorum (Trumpet lily) & (at1g14420 : 448.0) AT59; FUNCTIONS IN: lyase activity, pectate lyase activity; INVOLVED IN: plant-type cell wall organization; LOCATED IN: endomembrane system; EXPRESSED IN: 9 plant structures; EXPRESSED DURING: L mature pollen stage, M germi…	(at1g14420 : 448.0) AT59; FUNCTIONS IN: lyase activity, pectate lyase activity; INVOLVED IN: plant-type cell wall organization; LOCATED IN: endomembrane system; EXPRESSED IN: 9 plant structures; EXPRESSED DURING: L mature pollen stage, M germinated pollen stage, 4 anthesis, C globular stage, petal differentiation and expansion stage; CONTAINS InterPro DOMAIN/s: Pectin lyase fold/virulence factor …	mgs3
	Zm00001d000217	0	0	0	0	0	0	0	0	0	0	0	0	0	0	not assigned.unknown'	(original description: pep contig:AGPv4:B73V4_ctg129:249807:252780:-1 gene:Zm00001d000217 transcript:Zm00001d000217_T001 gene_biotype:protein_coding transcript_biotype:protein_coding)'
	Zm00001d000219	0	0	0	0	0	0	0	0	0	0	0	0	0	0	signalling.light'	(p93527|phyb_sorbi : 174.0) Phytochrome B - Sorghum bicolor (Sorghum) (Sorghum vulgare) & (loc_os03g19590.1 : 166.0) no description available & (at2g18790 : 108.0) Red/far-red photoreceptor involved in the regulation of de-etiolation. Exists in two inter-convertible forms: Pr and Pfr (active). Involved in the light-promotion of seed germination and in the shade avoidance response.; phytochrome B …	(at2g18790 : 108.0) Red/far-red photoreceptor involved in the regulation of de-etiolation. Exists in two inter-convertible forms: Pr and Pfr (active). Involved in the light-promotion of seed germination and in the shade avoidance response.; phytochrome B (PHYB); CONTAINS InterPro DOMAIN/s: Phytochrome, central region (InterPro:IPR013515), Signal transduction histidine kinase, core (InterPro:IPR00…
	Zm00001d000220	3.22201	4.22111	4.16525	3.27474	5.08575	6.15877	3.90338	3.47848	5.08352	6.81831	5.40493	3.72078	5.0493	5.19631	not assigned.no ontology.pentatricopeptide (PPR) repeat-containing protein'	(loc_os01g65840.1 : 775.0) no description available & (at3g21470 : 442.0) Pentatricopeptide repeat (PPR-like) superfamily protein; CONTAINS InterPro DOMAIN/s: Pentatricopeptide repeat (InterPro:IPR002885); BEST Arabidopsis thaliana protein match is: Tetratricopeptide repeat (TPR)-like superfamily protein (TAIR:AT3G29230.1); Has 44286 Blast hits to 14135 proteins in 254 species: Archae - 0; Bacter…	(at3g21470 : 442.0) Pentatricopeptide repeat (PPR-like) superfamily protein; CONTAINS InterPro DOMAIN/s: Pentatricopeptide repeat (InterPro:IPR002885); BEST Arabidopsis thaliana protein match is: Tetratricopeptide repeat (TPR)-like superfamily protein (TAIR:AT3G29230.1); Has 44286 Blast hits to 14135 proteins in 254 species: Archae - 0; Bacteria - 16; Metazoa - 240; Fungi - 183; Plants - 43075; V…	rs129563324
	Zm00001d000221	0	0	0	0	0	0	0	0	0	0	0	0	0	0	protein.postranslational modification'	(loc_os07g42770.1 : 213.0) no description available & (p53681|crk_dauca : 188.0) CDPK-related protein kinase (EC 2.7.11.1) (PK421) - Daucus carota (Carrot) & (at3g50530 : 184.0) CDPK-related kinase; CDPK-related kinase (CRK); FUNCTIONS IN: in 6 functions; INVOLVED IN: protein amino acid phosphorylation; EXPRESSED IN: 24 plant structures; EXPRESSED DURING: 13 growth stages; CONTAINS InterPro DOMAI…	(at3g50530 : 184.0) CDPK-related kinase; CDPK-related kinase (CRK); FUNCTIONS IN: in 6 functions; INVOLVED IN: protein amino acid phosphorylation; EXPRESSED IN: 24 plant structures; EXPRESSED DURING: 13 growth stages; CONTAINS InterPro DOMAIN/s: Protein kinase, ATP binding site (InterPro:IPR017441), Serine/threonine-protein kinase domain (InterPro:IPR002290), Serine/threonine-protein kinase-like …
	Zm00001d000222	220.386	202.915	253.803	260.342	255.172	220.814	223.314	66.0911	22.2707	31.1369	35.5181	234.361	233.1	38.7542	development.unspecified'	(loc_os01g65880.1 : 362.0) no description available & (at1g21460 : 281.0) Nodulin MtN3 family protein; INVOLVED IN: biological_process unknown; LOCATED IN: endomembrane system, integral to membrane, membrane; EXPRESSED IN: 24 plant structures; EXPRESSED DURING: 14 growth stages; CONTAINS InterPro DOMAIN/s: MtN3/saliva-related transmembrane protein, conserved region (InterPro:IPR018169), RAG1-acti…	(at1g21460 : 281.0) Nodulin MtN3 family protein; INVOLVED IN: biological_process unknown; LOCATED IN: endomembrane system, integral to membrane, membrane; EXPRESSED IN: 24 plant structures; EXPRESSED DURING: 14 growth stages; CONTAINS InterPro DOMAIN/s: MtN3/saliva-related transmembrane protein, conserved region (InterPro:IPR018169), RAG1-activating protein 1 homologue (InterPro:IPR018179), RAG1-…	rs132057992
	Zm00001d000223	1.61101	0.904523	1.94379	1.09158	0.884478	1.50214	1.0272	1.9877	3.14694	2.72732	2.83115	1.38772	1.13794	2.67328	DNA.repair'	(loc_os01g65890.1 : 759.0) no description available & (at1g19025 : 414.0) DNA repair metallo-beta-lactamase family protein; CONTAINS InterPro DOMAIN/s: DNA repair metallo-beta-lactamase (InterPro:IPR011084); BEST Arabidopsis thaliana protein match is: DNA repair metallo-beta-lactamase family protein (TAIR:AT1G27410.1); Has 1078 Blast hits to 1060 proteins in 342 species: Archae - 34; Bacteria - 2…	(at1g19025 : 414.0) DNA repair metallo-beta-lactamase family protein; CONTAINS InterPro DOMAIN/s: DNA repair metallo-beta-lactamase (InterPro:IPR011084); BEST Arabidopsis thaliana protein match is: DNA repair metallo-beta-lactamase family protein (TAIR:AT1G27410.1); Has 1078 Blast hits to 1060 proteins in 342 species: Archae - 34; Bacteria - 280; Metazoa - 259; Fungi - 220; Plants - 166; Viruses …	rs132057935
	Zm00001d000224	606.06	472.462	683.935	421.623	237.925	325.363	248.789	238.773	200.194	218.413	188.143	546.02	270.692	211.381	protein.degradation.ubiquitin.E3.SCF.FBOX'	(loc_os01g65920.2 : 505.0) no description available & (at1g21410 : 338.0) AtSKP2;1 is a homolog of human SKP2, the human F-box protein that recruits E2F1. Contains an F-box motif at the N-terminal region and a C-terminal Leu-rich repeat domain. Forms part of an E3-ubiquitin-ligase SCF (Skp1, cullin, F-box) complex and recruits phosphorylated AtE2Fc, a transcriptional factor that might play a role…	(at1g21410 : 338.0) AtSKP2;1 is a homolog of human SKP2, the human F-box protein that recruits E2F1. Contains an F-box motif at the N-terminal region and a C-terminal Leu-rich repeat domain. Forms part of an E3-ubiquitin-ligase SCF (Skp1, cullin, F-box) complex and recruits phosphorylated AtE2Fc, a transcriptional factor that might play a role in cell division and during the transition from skoto…	mu1014388
	Zm00001d000226	4.18862	9.04523	6.38672	7.09528	7.73919	6.75962	6.16323	2.98155	7.26217	5.9092	9.26559	6.67896	6.88735	6.35463	protein.degradation.ubiquitin.ubiquitin protease'	(loc_os01g36930.1 : 600.0) no description available & (at3g21280 : 450.0) Encodes a ubiquitin-specific protease.; ubiquitin-specific protease 7 (UBP7); FUNCTIONS IN: ubiquitin-specific protease activity, ubiquitin thiolesterase activity; INVOLVED IN: ubiquitin-dependent protein catabolic process; LOCATED IN: cellular_component unknown; EXPRESSED IN: 23 plant structures; EXPRESSED DURING: 13 growt…	(at3g21280 : 450.0) Encodes a ubiquitin-specific protease.; ubiquitin-specific protease 7 (UBP7); FUNCTIONS IN: ubiquitin-specific protease activity, ubiquitin thiolesterase activity; INVOLVED IN: ubiquitin-dependent protein catabolic process; LOCATED IN: cellular_component unknown; EXPRESSED IN: 23 plant structures; EXPRESSED DURING: 13 growth stages; CONTAINS InterPro DOMAIN/s: Peptidase C19, u…
	Zm00001d000227	8.05503	11.1558	8.88587	15.555	15.2573	9.01283	12.3265	11.9262	20.3341	15.4548	15.4427	10.9129	12.1988	15.7894	TCA / org transformation.TCA.pyruvate DH.E1'	(loc_os12g42230.1 : 619.0) no description available & (gnl|cdd|79356 : 580.0) no description available & (at1g30120 : 574.0) Encodes a putative plastid pyruvate dehydrogenase E1 beta subunit that is distinct from the mitochondrial pyruvate dehydrogenase E1 beta subunit.; pyruvate dehydrogenase E1 beta (PDH-E1 BETA); FUNCTIONS IN: pyruvate dehydrogenase (acetyl-transferring) activity; INVOLVED IN:…	(at1g30120 : 574.0) Encodes a putative plastid pyruvate dehydrogenase E1 beta subunit that is distinct from the mitochondrial pyruvate dehydrogenase E1 beta subunit.; pyruvate dehydrogenase E1 beta (PDH-E1 BETA); FUNCTIONS IN: pyruvate dehydrogenase (acetyl-transferring) activity; INVOLVED IN: fatty acid biosynthetic process; LOCATED IN: plastid pyruvate dehydrogenase complex, chloroplast, chloro…	rs131185427
	Zm00001d000228	5.15522	7.53769	3.88757	6.27659	4.42239	3.15449	3.4925	1.24231	4.59938	2.27277	5.40493	5.71427	3.68979	3.37985	stress.abiotic'	(loc_os02g36570.2 : 194.0) no description available & (at5g64940 : 166.0) Encodes a member of ATH subfamily of ATP-binding cassette (ABC) proteins.; ABC2 homolog 13 (ATH13); FUNCTIONS IN: transporter activity; INVOLVED IN: transport; LOCATED IN: chloroplast, chloroplast envelope; EXPRESSED IN: 22 plant structures; EXPRESSED DURING: 13 growth stages; CONTAINS InterPro DOMAIN/s: ABC-1 (InterPro:IPR…	(at5g64940 : 166.0) Encodes a member of ATH subfamily of ATP-binding cassette (ABC) proteins.; ABC2 homolog 13 (ATH13); FUNCTIONS IN: transporter activity; INVOLVED IN: transport; LOCATED IN: chloroplast, chloroplast envelope; EXPRESSED IN: 22 plant structures; EXPRESSED DURING: 13 growth stages; CONTAINS InterPro DOMAIN/s: ABC-1 (InterPro:IPR004147), Protein kinase-like domain (InterPro:IPR01100…
	Zm00001d000229	0	0.301508	0	0	0	0	0	0	0	0	0	0.0753769	0	0	not assigned.unknown'	(original description: pep contig:AGPv4:B73V4_ctg98:24447:25325:1 gene:Zm00001d000229 transcript:Zm00001d000229_T001 gene_biotype:protein_coding transcript_biotype:protein_coding)'
	Zm00001d000230	3.22201	1.50754	1.94379	1.63737	2.2112	0.901283	1.0272	2.23617	0.242072	1.81822	1.02951	2.07768	1.37989	1.33149	protein.degradation'	(loc_os12g42210.1 : 352.0) no description available & (at4g18370 : 275.0) Encodes DEG5. Forms a hexamer with DEG8 in the thylakoid lumen. Involved in the cleavage of photodamaged D2 protein of photosystem II (PSII).; DEGP protease 5 (DEG5); FUNCTIONS IN: serine-type peptidase activity, catalytic activity, serine-type endopeptidase activity; INVOLVED IN: photosystem II repair, proteolysis; LOCATED…	(at4g18370 : 275.0) Encodes DEG5. Forms a hexamer with DEG8 in the thylakoid lumen. Involved in the cleavage of photodamaged D2 protein of photosystem II (PSII).; DEGP protease 5 (DEG5); FUNCTIONS IN: serine-type peptidase activity, catalytic activity, serine-type endopeptidase activity; INVOLVED IN: photosystem II repair, proteolysis; LOCATED IN: thylakoid, thylakoid lumen, chloroplast thylakoid…	rs131816683
	Zm00001d000231	0	0	0	0	0	0	0	0	0	0	0	0	0	0	DNA.unspecified'	(loc_os10g11620.1 : 329.0) no description available & (gnl|cdd|69490 : 156.0) no description available & (at5g28780 : 141.0) PIF1 helicase; CONTAINS InterPro DOMAIN/s: DNA helicase PIF1, ATP-dependent (InterPro:IPR010285); BEST Arabidopsis thaliana protein match is: PIF1 helicase (TAIR:AT3G51690.1); Has 1364 Blast hits to 1355 proteins in 303 species: Archae - 2; Bacteria - 367; Metazoa - 234; Fu…	(at5g28780 : 141.0) PIF1 helicase; CONTAINS InterPro DOMAIN/s: DNA helicase PIF1, ATP-dependent (InterPro:IPR010285); BEST Arabidopsis thaliana protein match is: PIF1 helicase (TAIR:AT3G51690.1); Has 1364 Blast hits to 1355 proteins in 303 species: Archae - 2; Bacteria - 367; Metazoa - 234; Fungi - 111; Plants - 389; Viruses - 9; Other Eukaryotes - 252 (source: NCBI BLink).
	Zm00001d000232	0	0	0	0	0	0	0	0	0	0	0	0	0	0	not assigned.unknown'	(original description: pep contig:AGPv4:B73V4_ctg98:63869:68060:-1 gene:Zm00001d000232 transcript:Zm00001d000232_T001 gene_biotype:protein_coding transcript_biotype:protein_coding)'
	Zm00001d000233	0	0	0	0	0	0	0	0	0	0	0	0	0	0	transport.metal'	(loc_os12g42200.1 : 1168.0) no description available & (at3g17630 : 858.0) member of Putative Na+/H+ antiporter family; cation/H+ exchanger 19 (CHX19); FUNCTIONS IN: monovalent cation:hydrogen antiporter activity, sodium:hydrogen antiporter activity; INVOLVED IN: cation transport; LOCATED IN: integral to membrane; EXPRESSED IN: 23 plant structures; EXPRESSED DURING: 12 growth stages; CONTAINS Int…	(at3g17630 : 858.0) member of Putative Na+/H+ antiporter family; cation/H+ exchanger 19 (CHX19); FUNCTIONS IN: monovalent cation:hydrogen antiporter activity, sodium:hydrogen antiporter activity; INVOLVED IN: cation transport; LOCATED IN: integral to membrane; EXPRESSED IN: 23 plant structures; EXPRESSED DURING: 12 growth stages; CONTAINS InterPro DOMAIN/s: Cation/H+ exchanger (InterPro:IPR006153…
	Zm00001d000235	0	0	0	0	0	0	0	0	0	0	0	0	0	0	not assigned.unknown'	no hits & (original description: pep contig:AGPv4:B73V4_ctg102:36642:37028:-1 gene:Zm00001d000235 transcript:Zm00001d000235_T001 gene_biotype:protein_coding transcript_biotype:protein_coding description:Peptidyl-prolyl cis-trans isomerase FKBP17-2 chloroplastic)'
	Zm00001d000236	9.02163	7.8392	7.77514	8.18686	5.74911	4.3562	7.19043	0.745389	2.17865	2.04549	1.54427	8.20571	5.76525	1.62845	RNA.regulation of transcription.bHLH,Basic Helix-Loop-Helix family'	(p13027|arrs_maize : 614.0) Anthocyanin regulatory R-S protein - Zea mays (Maize) & (loc_os04g47040.1 : 440.0) no description available & (at5g41315 : 164.0) encodes a basic helix loop helix domain protein that interacts with GL1 in trichome development.; GLABROUS 3 (GL3); CONTAINS InterPro DOMAIN/s: Helix-loop-helix DNA-binding domain (InterPro:IPR001092), Helix-loop-helix DNA-binding (InterPro:…	(at5g41315 : 164.0) encodes a basic helix loop helix domain protein that interacts with GL1 in trichome development.; GLABROUS 3 (GL3); CONTAINS InterPro DOMAIN/s: Helix-loop-helix DNA-binding domain (InterPro:IPR001092), Helix-loop-helix DNA-binding (InterPro:IPR011598); BEST Arabidopsis thaliana protein match is: basic helix-loop-helix (bHLH) DNA-binding superfamily protein (TAIR:AT1G63650.3); …	b1
	Zm00001d000237	0.644402	0.603015	0.833051	1.91027	1.76896	1.95278	1.64353	11.9262	15.9768	17.0458	14.4131	0.997684	1.78842	14.8405	secondary metabolism.phenylpropanoids.lignin biosynthesis'	(q93xp7|czog1_maize : 776.0) Cis-zeatin O-glucosyltransferase 1 (EC 2.4.1.215) (cisZOG1) - Zea mays (Maize) & (loc_os04g46980.1 : 598.0) no description available & (at2g15490 : 165.0) UDP-glycosyltransferase 73B4 (UGT73B4); FUNCTIONS IN: quercetin 3-O-glucosyltransferase activity, UDP-glycosyltransferase activity, quercetin 7-O-glucosyltransferase activity, UDP-glucosyltransferase activity, trans…	(at2g15490 : 165.0) UDP-glycosyltransferase 73B4 (UGT73B4); FUNCTIONS IN: quercetin 3-O-glucosyltransferase activity, UDP-glycosyltransferase activity, quercetin 7-O-glucosyltransferase activity, UDP-glucosyltransferase activity, transferase activity, transferring glycosyl groups; INVOLVED IN: response to other organism; LOCATED IN: endomembrane system; EXPRESSED IN: root; CONTAINS InterPro DOMAI…	czog1
	Zm00001d000238	15.7879	7.8392	10.2743	9.00554	8.84478	17.4248	16.2298	16.1501	7.98839	8.8638	6.17706	10.7267	14.1665	9.79483	RNA.regulation of transcription.General Transcription'	(loc_os02g53690.1 : 174.0) no description available & (at3g13960 : 142.0) Growth regulating factor encoding transcription activator. One of the nine members of a GRF gene family, containing nuclear targeting domain. Involved in leaf development and expressed in root, shoot and flower.; growth-regulating factor 5 (GRF5); CONTAINS InterPro DOMAIN/s: Glutamine-Leucine-Glutamine, QLQ (InterPro:IPR014…	(at3g13960 : 142.0) Growth regulating factor encoding transcription activator. One of the nine members of a GRF gene family, containing nuclear targeting domain. Involved in leaf development and expressed in root, shoot and flower.; growth-regulating factor 5 (GRF5); CONTAINS InterPro DOMAIN/s: Glutamine-Leucine-Glutamine, QLQ (InterPro:IPR014978), WRC (InterPro:IPR014977); BEST Arabidopsis thali…	grftf12
	Zm00001d000240	12.888	13.8693	11.1073	8.73265	11.2771	11.7167	11.5047	10.6839	8.47253	9.54563	10.0377	11.6493	11.4995	9.68495	not assigned.unknown'	(original description: pep contig:AGPv4:B73V4_ctg11:22240:26714:1 gene:Zm00001d000240 transcript:Zm00001d000240_T001 gene_biotype:protein_coding transcript_biotype:protein_coding description:Transcription initiation factor IIF beta subunit)'
	Zm00001d000241	26.0983	22.3116	15.5503	16.1008	18.1318	17.2746	18.9006	14.6593	16.9451	18.6367	14.6705	20.0152	18.1023	16.2279	RNA.regulation of transcription.unclassified'	(loc_os05g43440.1 : 251.0) no description available & (at4g11060 : 187.0) mitochondrially targeted single-stranded DNA binding protein (MTSSB); FUNCTIONS IN: single-stranded DNA binding; CONTAINS InterPro DOMAIN/s: Nucleic acid-binding, OB-fold (InterPro:IPR012340), Nucleic acid-binding, OB-fold-like (InterPro:IPR016027), Primosome PriB/single-strand DNA-binding (InterPro:IPR000424); BEST Arabido…	(at4g11060 : 187.0) mitochondrially targeted single-stranded DNA binding protein (MTSSB); FUNCTIONS IN: single-stranded DNA binding; CONTAINS InterPro DOMAIN/s: Nucleic acid-binding, OB-fold (InterPro:IPR012340), Nucleic acid-binding, OB-fold-like (InterPro:IPR016027), Primosome PriB/single-strand DNA-binding (InterPro:IPR000424); BEST Arabidopsis thaliana protein match is: Nucleic acid-binding, …	rs130438200
	Zm00001d000242	0.322201	0.301508	0.277684	1.36448	0.663359	0.150214	1.23265	0	0	0	0.257378	0.566467	0.682073	0.0643444	not assigned.unknown'	(loc_os03g46300.1 : 125.0) no description available & (at3g22540 : 110.0) Protein of unknown function (DUF1677); CONTAINS InterPro DOMAIN/s: Protein of unknown function DUF1677, plant (InterPro:IPR012876); BEST Arabidopsis thaliana protein match is: Protein of unknown function (DUF1677) (TAIR:AT4G14819.1); Has 245 Blast hits to 245 proteins in 14 species: Archae - 0; Bacteria - 0; Metazoa - 0; Fu…	(at3g22540 : 110.0) Protein of unknown function (DUF1677); CONTAINS InterPro DOMAIN/s: Protein of unknown function DUF1677, plant (InterPro:IPR012876); BEST Arabidopsis thaliana protein match is: Protein of unknown function (DUF1677) (TAIR:AT4G14819.1); Has 245 Blast hits to 245 proteins in 14 species: Archae - 0; Bacteria - 0; Metazoa - 0; Fungi - 0; Plants - 245; Viruses - 0; Other Eukaryotes -…
	Zm00001d000243	0	0	0	0	0	0	0	0	0	0	0	0	0	0	not assigned.unknown'	(original description: pep contig:AGPv4:B73V4_ctg11:97859:98410:1 gene:Zm00001d000243 transcript:Zm00001d000243_T001 gene_biotype:protein_coding transcript_biotype:protein_coding)'
	Zm00001d000247	1.61101	2.71357	1.6661	1.91027	0.663359	2.10299	0.616323	1.24231	0.726217	1.59094	1.02951	1.97524	1.12756	1.14725	RNA.regulation of transcription.HB,Homeobox transcription factor family'	(loc_os08g08820.2 : 937.0) no description available & (at4g04890 : 753.0) Encodes a homeodomain protein that is expressed in the LI layer of the vegetative, floral and inflorescence meristems. Binds to the L1 box promoter element which is required in some proteins for L1 specific expression.; protodermal factor 2 (PDF2); FUNCTIONS IN: DNA binding, sequence-specific DNA binding transcription facto…	(at4g04890 : 753.0) Encodes a homeodomain protein that is expressed in the LI layer of the vegetative, floral and inflorescence meristems. Binds to the L1 box promoter element which is required in some proteins for L1 specific expression.; protodermal factor 2 (PDF2); FUNCTIONS IN: DNA binding, sequence-specific DNA binding transcription factor activity; INVOLVED IN: epidermal cell differentiatio…	hb17
	Zm00001d000250	0	0	0	0	0	0	0	0	0	0	0	0	0	0	not assigned.unknown'	no hits & (original description: pep contig:AGPv4:B73V4_ctg92:52272:58186:1 gene:Zm00001d000250 transcript:Zm00001d000250_T001 gene_biotype:protein_coding transcript_biotype:protein_coding description:Expressed protein; protein)'
	Zm00001d000254	0	0	0	0	0	0	0	0	0.242072	0	0.257378	0	0	0.124862	not assigned.unknown'	no hits & (original description: pep contig:AGPv4:B73V4_ctg97:40258:40933:1 gene:Zm00001d000254 transcript:Zm00001d000254_T001 gene_biotype:protein_coding transcript_biotype:protein_coding description:Nonsense-mediated mRNA decay protein 2 isoform 2)'
	Zm00001d000255	0	0.603015	0.555367	1.36448	1.32672	0.450641	1.64353	1.73924	0.726217	2.50005	0.514755	0.630715	1.1403	1.37006	not assigned.unknown'	(original description: pep contig:AGPv4:B73V4_ctg20:20953:24151:1 gene:Zm00001d000255 transcript:Zm00001d000255_T001 gene_biotype:protein_coding transcript_biotype:protein_coding)'
	Zm00001d000256	0	1.20603	0.277684	0.818686	0.22112	0.300428	0.410882	0	0.242072	0	0.514755	0.5756	0.31081	0.189207	protein.postranslational modification'	(loc_os02g10470.1 : 385.0) no description available & (at4g26470 : 271.0) Calcium-binding EF-hand family protein; FUNCTIONS IN: calcium ion binding; LOCATED IN: cytoplasm; EXPRESSED IN: 8 plant structures; EXPRESSED DURING: L mature pollen stage, M germinated pollen stage, 4 anthesis, petal differentiation and expansion stage; CONTAINS InterPro DOMAIN/s: EF-Hand 1, calcium-binding site (InterPro:…	(at4g26470 : 271.0) Calcium-binding EF-hand family protein; FUNCTIONS IN: calcium ion binding; LOCATED IN: cytoplasm; EXPRESSED IN: 8 plant structures; EXPRESSED DURING: L mature pollen stage, M germinated pollen stage, 4 anthesis, petal differentiation and expansion stage; CONTAINS InterPro DOMAIN/s: EF-Hand 1, calcium-binding site (InterPro:IPR018247), EF-HAND 2 (InterPro:IPR018249), EF-hand-li…
	Zm00001d000257	99.8824	96.4824	108.297	114.616	119.847	130.235	127.784	118.02	114.5	120.911	121.997	104.819	125.956	118.857	not assigned.no ontology'	(loc_os04g36050.1 : 421.0) no description available & (gnl|cdd|37700 : 385.0) no description available & (at5g23575 : 380.0) Transmembrane CLPTM1 family protein; INVOLVED IN: biological_process unknown; LOCATED IN: endoplasmic reticulum, membrane; EXPRESSED IN: callus, leaf; CONTAINS InterPro DOMAIN/s: Cleft lip and palate transmembrane 1 (InterPro:IPR008429); BEST Arabidopsis thaliana protein ma…	(at5g23575 : 380.0) Transmembrane CLPTM1 family protein; INVOLVED IN: biological_process unknown; LOCATED IN: endoplasmic reticulum, membrane; EXPRESSED IN: callus, leaf; CONTAINS InterPro DOMAIN/s: Cleft lip and palate transmembrane 1 (InterPro:IPR008429); BEST Arabidopsis thaliana protein match is: Transmembrane CLPTM1 family protein (TAIR:AT5G08500.1); Has 30201 Blast hits to 17322 proteins in…
	Zm00001d000260	0	0	0	0.272895	0	0	0	0	0.242072	0	0	0.0682238	0	0.0605181	PS.lightreaction.photosystem II.PSII polypeptide subunits'	(gnl|cdd|79223 : 670.0) no description available & (q6eny1|psbd_sacof : 660.0) Photosystem II D2 protein (Photosystem Q(A) protein) (PSII D2 protein) - Saccharum officinarum (Sugarcane) & (loc_osp1g00170.1 : 659.0) no description available & (atcg00270 : 648.0) PSII D2 protein; photosystem II reaction center protein D (PSBD); FUNCTIONS IN: electron transporter, transferring electrons within the n…	(atcg00270 : 648.0) PSII D2 protein; photosystem II reaction center protein D (PSBD); FUNCTIONS IN: electron transporter, transferring electrons within the noncyclic electron transport pathway of photosynthesis activity; INVOLVED IN: photosynthetic electron transport in photosystem II, photosynthesis, light harvesting in photosystem II; LOCATED IN: in 6 components; EXPRESSED IN: 24 plant structur…
	Zm00001d000270	52.841	56.0804	52.7599	49.6669	46.4351	33.3475	43.7589	24.1009	19.6079	25.2277	20.8476	52.8371	41.1805	22.446	RNA.transcription'	(p16023|rpob_maize : 2112.0) DNA-directed RNA polymerase beta chain (EC 2.7.7.6) (PEP) (Plastid-encoded RNA polymerase subunit beta) (RNA polymerase subunit beta) - Zea mays (Maize) & (loc_osp1g00240.1 : 2089.0) no description available & (gnl|cdd|79220 : 1902.0) no description available & (atcg00190 : 1687.0) Chloroplast DNA-dependent RNA polymerase B subunit. The transcription of this gene is r…	(atcg00190 : 1687.0) Chloroplast DNA-dependent RNA polymerase B subunit. The transcription of this gene is regulated by a nuclear encoded RNA polymerase. This gene has been transferred to mitochondrial genome during crucifer evolution.; RNA polymerase subunit beta (RPOB); FUNCTIONS IN: DNA-directed RNA polymerase activity, protein binding; INVOLVED IN: RNA elongation; LOCATED IN: chloroplast, nuc…
	Zm00001d000272	0	0	0	0	0	0	0	0	0	0	0	0	0	0	PS.lightreaction.photosystem I.PSI polypeptide subunits'	(gnl|cdd|79273 : 1076.0) no description available & (q9t2l6|psaa_sorbi : 1023.0) Photosystem I P700 chlorophyll a apoprotein A1 (PsaA) (PSI-A) - Sorghum bicolor (Sorghum) (Sorghum vulgare) & (loc_osp1g00340.1 : 1016.0) no description available & (atcg00350 : 1006.0) Encodes psaA protein comprising the reaction center for photosystem I along with psaB protein; hydrophobic protein encoded by the ch…	(atcg00350 : 1006.0) Encodes psaA protein comprising the reaction center for photosystem I along with psaB protein; hydrophobic protein encoded by the chloroplast genome.; PSAA; FUNCTIONS IN: chlorophyll binding; INVOLVED IN: photosynthesis; LOCATED IN: in 6 components; EXPRESSED IN: 24 plant structures; EXPRESSED DURING: 13 growth stages; CONTAINS InterPro DOMAIN/s: Photosystem I, PsaA/PsaB (Int…
	Zm00001d000277	0	0	0	0	0	0	0	0	0	0	0	0	0	0	PS.lightreaction.ATP synthase.beta subunit'	(loc_os06g39740.1 : 815.0) no description available & (gnl|cdd|79277 : 761.0) no description available & (p00827|atpb_maize : 694.0) ATP synthase subunit beta (EC 3.6.3.14) (ATPase subunit beta) (ATP synthase F1 sector subunit beta) - Zea mays (Maize) & (gnl|cdd|36564 : 667.0) no description available & (atcg00480 : 664.0) chloroplast-encoded gene for beta subunit of ATP synthase; ATP synthase su…	(atcg00480 : 664.0) chloroplast-encoded gene for beta subunit of ATP synthase; ATP synthase subunit beta (PB); FUNCTIONS IN: hydrogen ion transmembrane transporter activity, zinc ion binding; INVOLVED IN: defense response to fungus, incompatible interaction, response to cold, ATP synthesis coupled proton transport; LOCATED IN: in 11 components; EXPRESSED IN: 24 plant structures; EXPRESSED DURING:…
	Zm00001d000279	1.2888	0.603015	0.833051	0.545791	0.442239	0.450641	1.23265	0	0.726217	0.227277	0.257378	0.817665	0.708509	0.302718	PS.calvin cycle.rubisco large subunit'	(p00874|rbl_maize : 975.0) Ribulose bisphosphate carboxylase large chain precursor (EC 4.1.1.39) (RuBisCO large subunit) - Zea mays (Maize) & (gnl|cdd|79258 : 973.0) no description available & (loc_osp1g00420.1 : 926.0) no description available & (atcg00490 : 907.0) large subunit of RUBISCO. Protein is tyrosine-phosphorylated and its phosphorylation state is modulated in response to ABA in Arabid…	(atcg00490 : 907.0) large subunit of RUBISCO. Protein is tyrosine-phosphorylated and its phosphorylation state is modulated in response to ABA in Arabidopsis thaliana seeds.; RBCL; FUNCTIONS IN: ribulose-bisphosphate carboxylase activity; INVOLVED IN: response to cadmium ion, carbon fixation, peptidyl-cysteine S-nitrosylation, response to abscisic acid stimulus; LOCATED IN: in 10 components; EXPR…
	Zm00001d000282	0	0	0	0	0	0	0	0	0	0	0	0	0	0	PS.lightreaction.photosystem II.PSII polypeptide subunits'	(gnl|cdd|79279 : 809.0) no description available & (q6ent8|psbb_sacof : 800.0) Photosystem II P680 chlorophyll A apoprotein (CP-47 protein) - Saccharum officinarum (Sugarcane) & (loc_osp1g00600.1 : 783.0) no description available & (atcg00680 : 776.0) encodes for CP47, subunit of the photosystem II reaction center.; photosystem II reaction center protein B (PSBB); FUNCTIONS IN: chlorophyll bindin…	(atcg00680 : 776.0) encodes for CP47, subunit of the photosystem II reaction center.; photosystem II reaction center protein B (PSBB); FUNCTIONS IN: chlorophyll binding; INVOLVED IN: photosynthesis, light reaction, photosystem II assembly; LOCATED IN: in 6 components; EXPRESSED IN: 24 plant structures; EXPRESSED DURING: 13 growth stages; CONTAINS InterPro DOMAIN/s: Photosystem antenna protein-lik…
	Zm00001d000288	19.6543	22.3116	17.7717	16.6466	1.1056	1.35192	0.616323	18.1378	15.4926	17.0458	17.2443	19.096	1.02462	16.9801	hormone metabolism.auxin.induced-regulated-responsive-activated'	(q5vrr0|iaa20_orysa : 139.0) Auxin-responsive protein IAA20 (Indoleacetic acid-induced protein 20) - Oryza sativa (Rice) & (loc_os06g07040.1 : 139.0) no description available & (gnl|cdd|66035 : 108.0) no description available & (at3g23030 : 97.1) auxin inducible gene expressed in the nucleus; indole-3-acetic acid inducible 2 (IAA2); CONTAINS InterPro DOMAIN/s: Aux/IAA-ARF-dimerisation (InterPro:I…	(at3g23030 : 97.1) auxin inducible gene expressed in the nucleus; indole-3-acetic acid inducible 2 (IAA2); CONTAINS InterPro DOMAIN/s: Aux/IAA-ARF-dimerisation (InterPro:IPR011525), AUX/IAA protein (InterPro:IPR003311); BEST Arabidopsis thaliana protein match is: indole-3-acetic acid inducible (TAIR:AT4G14560.1); Has 2163 Blast hits to 2162 proteins in 79 species: Archae - 0; Bacteria - 0; Metazo…	iaa25
	Zm00001d000291	6.12182	8.44221	6.38672	4.63922	5.74911	7.36048	5.13602	2.23617	3.87316	5.45465	3.60329	6.39749	6.08187	3.79181	RNA.regulation of transcription.bHLH,Basic Helix-Loop-Helix family'	(at2g24260 : 127.0) Encodes a basic helix-loop-helix (bHLH) protein that regulates root hair development. One of the three Arabidopsis homologs of the Lotus japonicus ROOTHAIRLESS1 (LjRHL1) gene: At2g24260 (AtLRL1), At4g30980 (AtLRL2), and At5g58010 (AtLRL3).; LJRHL1-like 1 (LRL1); FUNCTIONS IN: DNA binding, sequence-specific DNA binding transcription factor activity; INVOLVED IN: root hair cell …	(at2g24260 : 127.0) Encodes a basic helix-loop-helix (bHLH) protein that regulates root hair development. One of the three Arabidopsis homologs of the Lotus japonicus ROOTHAIRLESS1 (LjRHL1) gene: At2g24260 (AtLRL1), At4g30980 (AtLRL2), and At5g58010 (AtLRL3).; LJRHL1-like 1 (LRL1); FUNCTIONS IN: DNA binding, sequence-specific DNA binding transcription factor activity; INVOLVED IN: root hair cell …	bhlh88
	Zm00001d000293	0.322201	0.603015	0.833051	1.09158	1.54784	1.80257	1.84897	3.97541	6.05181	3.86371	4.11804	0.712462	1.73312	4.50224	not assigned.unknown'	no hits & (original description: pep contig:AGPv4:B73V4_ctg40:27712:29775:-1 gene:Zm00001d000293 transcript:Zm00001d000293_T001 gene_biotype:protein_coding transcript_biotype:protein_coding description:Zinc finger protein 346)'
	Zm00001d000294	56.063	34.3719	59.702	69.8612	57.7122	50.6221	66.9738	123.238	99.2497	113.411	104.495	54.9995	58.436	110.098	amino acid metabolism.degradation.aspartate family.methionine.methionine gamma-lyase'	(loc_os10g37340.1 : 632.0) no description available & (at1g64660 : 490.0) Encodes a functional methionine gamma-lyase, a cytosolic enzyme catalyzes the degradation of methionine into methanethiol, alpha-ketobutyrate and ammonia. The catabolism of excess methionine is important to methionine homeostasis.; methionine gamma-lyase (MGL); CONTAINS InterPro DOMAIN/s: Pyridoxal phosphate-dependent trans…	(at1g64660 : 490.0) Encodes a functional methionine gamma-lyase, a cytosolic enzyme catalyzes the degradation of methionine into methanethiol, alpha-ketobutyrate and ammonia. The catabolism of excess methionine is important to methionine homeostasis.; methionine gamma-lyase (MGL); CONTAINS InterPro DOMAIN/s: Pyridoxal phosphate-dependent transferase, major domain (InterPro:IPR015424), Cys/Met met…	rs128881535
	Zm00001d000295	66.3734	71.7588	64.7003	76.9565	95.9659	121.673	107.446	181.129	190.269	175.685	174.245	69.9472	108.362	180.332	stress.abiotic.heat'	(ipr013126 : 1500.0) Heat shock protein 70 family & (loc_os02g53420.1 : 1083.0) no description available & (q01899|hsp7m_phavu : 1021.0) Heat shock 70 kDa protein, mitochondrial precursor - Phaseolus vulgaris (Kidney bean) (French bean) & (at5g09590 : 1007.0) heat shock protein 70 (Hsc70-5); nuclear; mitochondrial HSO70 2 (MTHSC70-2); FUNCTIONS IN: ATP binding; INVOLVED IN: protein folding, respo…	(at5g09590 : 1007.0) heat shock protein 70 (Hsc70-5); nuclear; mitochondrial HSO70 2 (MTHSC70-2); FUNCTIONS IN: ATP binding; INVOLVED IN: protein folding, response to cadmium ion, response to salt stress, response to virus, response to heat; LOCATED IN: mitochondrion, cell wall, plasma membrane, chloroplast, mitochondrial matrix; EXPRESSED IN: 26 plant structures; EXPRESSED DURING: 16 growth stag…
	Zm00001d000296	0	0	0	0	0	0	0	0	0	0	0	0	0	0	tetrapyrrole synthesis.heme oxygenase'	(loc_os06g40080.1 : 263.0) no description available & (at2g26670 : 236.0) Encodes a plastid heme oxygenase necessary for phytochrome chromophore biosynthesis and for coupling the expression of some nuclear genes to the functional state of the chloroplast.; REVERSAL OF THE DET PHENOTYPE 4 (TED4); FUNCTIONS IN: heme oxygenase (decyclizing) activity, heme binding; INVOLVED IN: regulation of meristem…	(at2g26670 : 236.0) Encodes a plastid heme oxygenase necessary for phytochrome chromophore biosynthesis and for coupling the expression of some nuclear genes to the functional state of the chloroplast.; REVERSAL OF THE DET PHENOTYPE 4 (TED4); FUNCTIONS IN: heme oxygenase (decyclizing) activity, heme binding; INVOLVED IN: regulation of meristem growth, heme oxidation, red, far-red light phototrans…
	Zm00001d000297	0	0	0	0	0	0	0	0	0	0	0	0	0	0	development.unspecified'	(loc_os07g17310.1 : 148.0) no description available & (gnl|cdd|70011 : 125.0) no description available & (at3g48140 : 115.0) B12D protein; CONTAINS InterPro DOMAIN/s: B12D (InterPro:IPR010530); BEST Arabidopsis thaliana protein match is: B12D protein (TAIR:AT3G29970.1); Has 143 Blast hits to 143 proteins in 25 species: Archae - 0; Bacteria - 0; Metazoa - 0; Fungi - 0; Plants - 143; Viruses - 0; O…	(at3g48140 : 115.0) B12D protein; CONTAINS InterPro DOMAIN/s: B12D (InterPro:IPR010530); BEST Arabidopsis thaliana protein match is: B12D protein (TAIR:AT3G29970.1); Has 143 Blast hits to 143 proteins in 25 species: Archae - 0; Bacteria - 0; Metazoa - 0; Fungi - 0; Plants - 143; Viruses - 0; Other Eukaryotes - 0 (source: NCBI BLink).
	Zm00001d000298	0.322201	0	0.833051	0	2.43232	2.85406	2.05441	76.775	99.4917	96.3654	116.592	0.288813	2.44693	97.3061	signalling.receptor kinases.leucine rich repeat II'	(loc_os11g31540.1 : 172.0) no description available & (at1g71830 : 145.0) Plasma membrane LRR receptor-like serine threonine kinase expressed during embryogenesis in locules until stage 6 anthers, with higher expression in the tapetal cell layer. SERK1 and SERK2 receptor kinases function redundantly as an important control point for sporophytic development controlling male gametophyte production.…	(at1g71830 : 145.0) Plasma membrane LRR receptor-like serine threonine kinase expressed during embryogenesis in locules until stage 6 anthers, with higher expression in the tapetal cell layer. SERK1 and SERK2 receptor kinases function redundantly as an important control point for sporophytic development controlling male gametophyte production. later; somatic embryogenesis receptor-like kinase 1 (…	rs131439197
	Zm00001d000299	4.83302	5.72864	5.55367	2.45606	2.43232	1.80257	1.43809	0.496926	0.968289	0.454554	0.772133	4.64285	1.89099	0.672975	not assigned.unknown'	(loc_os11g31570.1 : 695.0) no description available & (at5g14020 : 378.0) Endosomal targeting BRO1-like domain-containing protein; INVOLVED IN: N-terminal protein myristoylation; LOCATED IN: vacuole; EXPRESSED IN: root; CONTAINS InterPro DOMAIN/s: BRO1 (InterPro:IPR004328); BEST Arabidopsis thaliana protein match is: Endosomal targeting BRO1-like domain-containing protein (TAIR:AT1G73390.3); Has …	(at5g14020 : 378.0) Endosomal targeting BRO1-like domain-containing protein; INVOLVED IN: N-terminal protein myristoylation; LOCATED IN: vacuole; EXPRESSED IN: root; CONTAINS InterPro DOMAIN/s: BRO1 (InterPro:IPR004328); BEST Arabidopsis thaliana protein match is: Endosomal targeting BRO1-like domain-containing protein (TAIR:AT1G73390.3); Has 94 Blast hits to 94 proteins in 13 species: Archae - 0…	rs129657246
	Zm00001d000300	27.0649	37.6884	28.8791	40.1156	50.4153	80.815	61.8377	39.5056	54.7084	55.6828	67.6903	33.437	64.356	54.3968	protein.synthesis.initiation'	(p55876|if5_maize : 741.0) Eukaryotic translation initiation factor 5 (eIF-5) - Zea mays (Maize) & (loc_os09g15770.1 : 565.0) no description available & (at1g36730 : 459.0) Translation initiation factor IF2/IF5; FUNCTIONS IN: binding, translation initiation factor activity; INVOLVED IN: translational initiation, regulation of translational initiation; EXPRESSED IN: sperm cell, male gametophyte, p…	(at1g36730 : 459.0) Translation initiation factor IF2/IF5; FUNCTIONS IN: binding, translation initiation factor activity; INVOLVED IN: translational initiation, regulation of translational initiation; EXPRESSED IN: sperm cell, male gametophyte, pollen tube; EXPRESSED DURING: L mature pollen stage, M germinated pollen stage; CONTAINS InterPro DOMAIN/s: Translation initiation factor IF2/IF5, N-term…	eif5
	Zm00001d000301	0	0.603015	0.555367	0.272895	0.22112	0.901283	0.616323	0	0	0	1.02951	0.357819	0.579575	0.257378	RNA.regulation of transcription.unclassified'	(loc_os02g05620.1 : 964.0) no description available & (at4g31540 : 692.0) A member of EXO70 gene family, putative exocyst subunits, conserved in land plants. Arabidopsis thaliana contains 23 putative EXO70 genes, which can be classified into eight clusters on the phylogenetic tree.; exocyst subunit exo70 family protein G1 (EXO70G1); INVOLVED IN: exocytosis, vesicle docking involved in exocytosis;…	(at4g31540 : 692.0) A member of EXO70 gene family, putative exocyst subunits, conserved in land plants. Arabidopsis thaliana contains 23 putative EXO70 genes, which can be classified into eight clusters on the phylogenetic tree.; exocyst subunit exo70 family protein G1 (EXO70G1); INVOLVED IN: exocytosis, vesicle docking involved in exocytosis; LOCATED IN: cytosol, exocyst; EXPRESSED IN: 20 plant …	mu1019986
	Zm00001d000302	58.9628	62.7136	76.6407	80.777	53.7321	50.7723	53.6201	59.6311	58.3394	53.8646	60.7411	69.7735	52.7081	58.1441	protein.postranslational modification'	(loc_os02g05630.1 : 442.0) no description available & (at4g31750 : 398.0) Encodes HopW1-1-Interacting protein 2 (WIN2). Interacts with the P. syringae effector HopW1-1. WIN2 has protein phosphatase activity. Modulates plant defenses against bacteria. Three WIN proteins are identified so far (WIN1: AT1G80600; WIN2: AT4G31750; WIN3: AT5G13320).; HOPW1-1-interacting 2 (WIN2); FUNCTIONS IN: protein s…	(at4g31750 : 398.0) Encodes HopW1-1-Interacting protein 2 (WIN2). Interacts with the P. syringae effector HopW1-1. WIN2 has protein phosphatase activity. Modulates plant defenses against bacteria. Three WIN proteins are identified so far (WIN1: AT1G80600; WIN2: AT4G31750; WIN3: AT5G13320).; HOPW1-1-interacting 2 (WIN2); FUNCTIONS IN: protein serine/threonine phosphatase activity; INVOLVED IN: pro…	gpm803b
	Zm00001d000303	0	0	0	0	0	0	0	0	0	0	0	0	0	0	RNA.regulation of transcription.HB,Homeobox transcription factor family'	(loc_os02g05640.1 : 120.0) no description available & (gnl|cdd|35704 : 106.0) no description available & (at2g22800 : 95.9) Encodes homeobox protein HAT9.; HAT9; FUNCTIONS IN: DNA binding, sequence-specific DNA binding transcription factor activity; INVOLVED IN: regulation of transcription, DNA-dependent, regulation of transcription; LOCATED IN: nucleus; EXPRESSED IN: 13 plant structures; EXPRESS…	(at2g22800 : 95.9) Encodes homeobox protein HAT9.; HAT9; FUNCTIONS IN: DNA binding, sequence-specific DNA binding transcription factor activity; INVOLVED IN: regulation of transcription, DNA-dependent, regulation of transcription; LOCATED IN: nucleus; EXPRESSED IN: 13 plant structures; EXPRESSED DURING: LP.04 four leaves visible, 4 anthesis, petal differentiation and expansion stage, E expanded c…	hb24
	Zm00001d000304	0	0.603015	0	0	0.22112	0.150214	0.205441	0	0.484145	0.227277	0	0.150754	0.192258	0.177855	not assigned.unknown'	(original description: pep contig:AGPv4:B73V4_ctg107:45539:50401:-1 gene:Zm00001d000304 transcript:Zm00001d000304_T001 gene_biotype:protein_coding transcript_biotype:protein_coding)'		mu1014880
	Zm00001d000305	109.226	78.995	97.7446	97.4236	75.6229	88.6261	87.7233	120.505	83.757	96.1381	93.1707	95.8473	83.9908	98.3926	not assigned.no ontology'	(loc_os02g05680.1 : 464.0) no description available & (at3g44190 : 332.0) FAD/NAD(P)-binding oxidoreductase family protein; FUNCTIONS IN: electron carrier activity, oxidoreductase activity, FAD binding; INVOLVED IN: oxidation reduction; EXPRESSED IN: 25 plant structures; EXPRESSED DURING: 15 growth stages; CONTAINS InterPro DOMAIN/s: Pyridine nucleotide-disulphide oxidoreductase, class-II (InterP…	(at3g44190 : 332.0) FAD/NAD(P)-binding oxidoreductase family protein; FUNCTIONS IN: electron carrier activity, oxidoreductase activity, FAD binding; INVOLVED IN: oxidation reduction; EXPRESSED IN: 25 plant structures; EXPRESSED DURING: 15 growth stages; CONTAINS InterPro DOMAIN/s: Pyridine nucleotide-disulphide oxidoreductase, class-II (InterPro:IPR000103), FAD-dependent pyridine nucleotide-disul…
	Zm00001d000306	0	0	0	0	0	0	0	0	0	0	0	0	0	0	protein.degradation.ubiquitin.E3.SCF.FBOX'	(q5z8k3|ado1_orysa : 172.0) Adagio-like protein 1 - Oryza sativa (Rice) & (loc_os02g05700.2 : 172.0) no description available & (at5g57360 : 160.0) Encodes clock-associated PAS protein ZTL; Also known as FKF1-like protein 2 or ADAGIO1(ADO1). A protein containing a PAS domain ZTL contributes to the plant fitness (carbon fixation, biomass) by influencing the circadian clock period. ZTL is the F-box…	(at5g57360 : 160.0) Encodes clock-associated PAS protein ZTL; Also known as FKF1-like protein 2 or ADAGIO1(ADO1). A protein containing a PAS domain ZTL contributes to the plant fitness (carbon fixation, biomass) by influencing the circadian clock period. ZTL is the F-box component of an SCF complex implicated in the degradation of TOC1.; ZEITLUPE (ZTL); CONTAINS InterPro DOMAIN/s: F-box domain, c…	tdsgR106E03
	Zm00001d000307	0	0.301508	0	0	0.442239	0.450641	0.205441	0.248463	0.242072	0.454554	0.257378	0.0753769	0.366107	0.300617	not assigned.unknown'	(loc_os02g05710.1 : 332.0) no description available & (at4g31410 : 223.0) Protein of unknown function (DUF1644); CONTAINS InterPro DOMAIN/s: Protein of unknown function DUF1644 (InterPro:IPR012866); BEST Arabidopsis thaliana protein match is: Protein of unknown function (DUF1644) (TAIR:AT3G24740.2); Has 266 Blast hits to 247 proteins in 16 species: Archae - 0; Bacteria - 2; Metazoa - 1; Fungi - 0…	(at4g31410 : 223.0) Protein of unknown function (DUF1644); CONTAINS InterPro DOMAIN/s: Protein of unknown function DUF1644 (InterPro:IPR012866); BEST Arabidopsis thaliana protein match is: Protein of unknown function (DUF1644) (TAIR:AT3G24740.2); Has 266 Blast hits to 247 proteins in 16 species: Archae - 0; Bacteria - 2; Metazoa - 1; Fungi - 0; Plants - 263; Viruses - 0; Other Eukaryotes - 0 (sou…	rs129964008
	Zm00001d000308	1.93321	2.11055	1.11073	3.54764	7.73919	9.01283	8.21764	5.21772	5.56766	6.59103	4.11804	2.17553	8.32322	5.37361	not assigned.unknown'	(original description: pep contig:AGPv4:B73V4_ctg5:41480:42436:-1 gene:Zm00001d000308 transcript:Zm00001d000308_T001 gene_biotype:protein_coding transcript_biotype:protein_coding description:F-box domain containing protein expressed)'
	Zm00001d000310	5.15522	7.23618	13.3288	10.0971	11.4982	6.00855	7.19043	8.44774	13.7981	19.5458	13.3836	8.95433	8.2324	13.7938	not assigned.unknown'	(loc_os05g43460.1 : 211.0) no description available & (gnl|cdd|86676 : 125.0) no description available & (at3g15810 : 106.0) Protein of unknown function (DUF567); CONTAINS InterPro DOMAIN/s: Protein of unknown function DUF567 (InterPro:IPR007612); BEST Arabidopsis thaliana protein match is: Protein of unknown function (DUF567) (TAIR:AT1G80120.1); Has 436 Blast hits to 435 proteins in 18 species: …	(at3g15810 : 106.0) Protein of unknown function (DUF567); CONTAINS InterPro DOMAIN/s: Protein of unknown function DUF567 (InterPro:IPR007612); BEST Arabidopsis thaliana protein match is: Protein of unknown function (DUF567) (TAIR:AT1G80120.1); Has 436 Blast hits to 435 proteins in 18 species: Archae - 0; Bacteria - 0; Metazoa - 0; Fungi - 7; Plants - 429; Viruses - 0; Other Eukaryotes - 0 (source…
	Zm00001d000311	9.02163	6.63317	9.16356	10.9158	7.73919	9.31326	10.6829	6.46004	9.19875	11.5911	11.3246	8.93354	9.24513	9.64363	not assigned.no ontology'	(loc_os05g43470.1 : 382.0) no description available & (at3g44160 : 269.0) Outer membrane OMP85 family protein; FUNCTIONS IN: molecular_function unknown; INVOLVED IN: N-terminal protein myristoylation; LOCATED IN: outer membrane; CONTAINS InterPro DOMAIN/s: Bacterial surface antigen (D15) (InterPro:IPR000184); BEST Arabidopsis thaliana protein match is: Outer membrane OMP85 family protein (TAIR:AT…	(at3g44160 : 269.0) Outer membrane OMP85 family protein; FUNCTIONS IN: molecular_function unknown; INVOLVED IN: N-terminal protein myristoylation; LOCATED IN: outer membrane; CONTAINS InterPro DOMAIN/s: Bacterial surface antigen (D15) (InterPro:IPR000184); BEST Arabidopsis thaliana protein match is: Outer membrane OMP85 family protein (TAIR:AT3G48620.1); Has 794 Blast hits to 794 proteins in 257 …	rs132357732
	Zm00001d000312	0	0	0.277684	0	0	0.300428	0	0	0	0	0	0.0694209	0.100143	0	protein.degradation.ubiquitin.ubiquitin protease'	(loc_os05g43480.1 : 366.0) no description available & (gnl|cdd|73067 : 244.0) no description available & (at3g14400 : 242.0) Encodes a ubiquitin-specific protease.; ubiquitin-specific protease 25 (UBP25); FUNCTIONS IN: ubiquitin-specific protease activity, ubiquitin thiolesterase activity; INVOLVED IN: ubiquitin-dependent protein catabolic process; EXPRESSED IN: 24 plant structures; EXPRESSED DUR…	(at3g14400 : 242.0) Encodes a ubiquitin-specific protease.; ubiquitin-specific protease 25 (UBP25); FUNCTIONS IN: ubiquitin-specific protease activity, ubiquitin thiolesterase activity; INVOLVED IN: ubiquitin-dependent protein catabolic process; EXPRESSED IN: 24 plant structures; EXPRESSED DURING: 15 growth stages; CONTAINS InterPro DOMAIN/s: Peptidase C19, ubiquitin carboxyl-terminal hydrolase 2…
	Zm00001d000313	4.51082	5.42714	3.60989	6.0037	6.63359	6.15877	6.98499	5.96311	8.71461	8.8638	9.26559	4.88788	6.59245	8.20178	protein.degradation.ubiquitin.ubiquitin protease'	(loc_os05g43480.1 : 324.0) no description available & (at3g14400 : 120.0) Encodes a ubiquitin-specific protease.; ubiquitin-specific protease 25 (UBP25); FUNCTIONS IN: ubiquitin-specific protease activity, ubiquitin thiolesterase activity; INVOLVED IN: ubiquitin-dependent protein catabolic process; EXPRESSED IN: 24 plant structures; EXPRESSED DURING: 15 growth stages; CONTAINS InterPro DOMAIN/s: …	(at3g14400 : 120.0) Encodes a ubiquitin-specific protease.; ubiquitin-specific protease 25 (UBP25); FUNCTIONS IN: ubiquitin-specific protease activity, ubiquitin thiolesterase activity; INVOLVED IN: ubiquitin-dependent protein catabolic process; EXPRESSED IN: 24 plant structures; EXPRESSED DURING: 15 growth stages; CONTAINS InterPro DOMAIN/s: Peptidase C19, ubiquitin carboxyl-terminal hydrolase 2…
	Zm00001d000314	0	1.20603	0	0	0.22112	0.150214	0	0	0	0	0	0.301508	0.123778	0	protein.degradation.ubiquitin.E3.SCF.FBOX'	(loc_os05g43490.2 : 508.0) no description available & (at5g46170 : 382.0) F-box family protein; CONTAINS InterPro DOMAIN/s: F-box domain, Skp2-like (InterPro:IPR022364); BEST Arabidopsis thaliana protein match is: F-box family protein (TAIR:AT4G18380.2); Has 1807 Blast hits to 1807 proteins in 277 species: Archae - 0; Bacteria - 0; Metazoa - 736; Fungi - 347; Plants - 385; Viruses - 0; Other Euka…	(at5g46170 : 382.0) F-box family protein; CONTAINS InterPro DOMAIN/s: F-box domain, Skp2-like (InterPro:IPR022364); BEST Arabidopsis thaliana protein match is: F-box family protein (TAIR:AT4G18380.2); Has 1807 Blast hits to 1807 proteins in 277 species: Archae - 0; Bacteria - 0; Metazoa - 736; Fungi - 347; Plants - 385; Viruses - 0; Other Eukaryotes - 339 (source: NCBI BLink).	rs130438415
	Zm00001d000315	0	0	0	0	0	0	0	0	0	0	0	0	0	0	not assigned.unknown'	no hits & (original description: pep contig:AGPv4:B73V4_ctg253:64236:64547:1 gene:Zm00001d000315 transcript:Zm00001d000315_T001 gene_biotype:protein_coding transcript_biotype:protein_coding)'
	Zm00001d000316	2.25541	0.603015	2.22147	1.36448	4.64351	3.75535	2.46529	19.6286	29.5328	18.4094	23.4214	1.61109	3.62138	22.748	TCA / org transformation.other organic acid transformatons.malic'	(p16243|maoc_maize : 1093.0) NADP-dependent malic enzyme, chloroplast precursor (EC 1.1.1.40) (NADP-ME) - Zea mays (Maize) & (loc_os01g09320.1 : 882.0) no description available & (gnl|cdd|36471 : 814.0) no description available & (at1g79750 : 795.0) The malic enzyme (EC 1.1.1.40) encoded by AtNADP-ME4 is localized to chloroplasts. The gene is expressed throughout the whole plant and during embryo…	(at1g79750 : 795.0) The malic enzyme (EC 1.1.1.40) encoded by AtNADP-ME4 is localized to chloroplasts. The gene is expressed throughout the whole plant and during embryogenesis and germination. A possible involvement in the fatty acid biosynthesis has been proposed.; NADP-malic enzyme 4 (NADP-ME4); CONTAINS InterPro DOMAIN/s: Malic enzyme, NAD-binding (InterPro:IPR012302), Malic oxidoreductase (I…	me3
	Zm00001d000317	0	0	0	0	0	0	0	0	0	0	0	0	0	0	not assigned.unknown'	(original description: pep contig:AGPv4:B73V4_ctg54:5411:5959:1 gene:Zm00001d000317 transcript:Zm00001d000317_T001 gene_biotype:protein_coding transcript_biotype:protein_coding)'
	Zm00001d000318	0	0	0	0	0	0	0	0	0	0	0	0	0	0	protein.folding'	(loc_os06g20320.1 : 198.0) no description available & (at5g55220 : 112.0) trigger factor type chaperone family protein; FUNCTIONS IN: peptidyl-prolyl cis-trans isomerase activity; INVOLVED IN: protein folding, protein transport; LOCATED IN: chloroplast, chloroplast stroma, chloroplast envelope; EXPRESSED IN: 25 plant structures; EXPRESSED DURING: 14 growth stages; CONTAINS InterPro DOMAIN/s: Trig…	(at5g55220 : 112.0) trigger factor type chaperone family protein; FUNCTIONS IN: peptidyl-prolyl cis-trans isomerase activity; INVOLVED IN: protein folding, protein transport; LOCATED IN: chloroplast, chloroplast stroma, chloroplast envelope; EXPRESSED IN: 25 plant structures; EXPRESSED DURING: 14 growth stages; CONTAINS InterPro DOMAIN/s: Trigger factor, C-terminal, bacterial (InterPro:IPR008880)…
	Zm00001d000319	0	0	0	0	0	0	0	0	0	0	0	0	0	0	not assigned.unknown'	no hits & (original description: pep contig:AGPv4:B73V4_ctg188:18507:34601:1 gene:Zm00001d000319 transcript:Zm00001d000319_T001 gene_biotype:protein_coding transcript_biotype:protein_coding)'
	Zm00001d000320	18.6877	20.5025	21.3816	20.74	19.9008	14.2703	20.7495	3.47848	6.05181	3.86371	3.86066	20.328	18.3069	4.31367	not assigned.unknown'	(loc_os07g37156.1 : 328.0) no description available & (at4g28100 : 216.0) unknown protein; FUNCTIONS IN: molecular_function unknown; INVOLVED IN: biological_process unknown; LOCATED IN: anchored to plasma membrane, anchored to membrane; EXPRESSED IN: 23 plant structures; EXPRESSED DURING: 14 growth stages; BEST Arabidopsis thaliana protein match is: unknown protein (TAIR:AT3G18050.1); Has 30201 B…	(at4g28100 : 216.0) unknown protein; FUNCTIONS IN: molecular_function unknown; INVOLVED IN: biological_process unknown; LOCATED IN: anchored to plasma membrane, anchored to membrane; EXPRESSED IN: 23 plant structures; EXPRESSED DURING: 14 growth stages; BEST Arabidopsis thaliana protein match is: unknown protein (TAIR:AT3G18050.1); Has 30201 Blast hits to 17322 proteins in 780 species: Archae - 1…	mu1015890
	Zm00001d000321	0	0	0	0	0	0	0	0	0	0	0	0	0	0	not assigned.unknown'	(original description: pep contig:AGPv4:B73V4_ctg188:50430:55087:1 gene:Zm00001d000321 transcript:Zm00001d000321_T001 gene_biotype:protein_coding transcript_biotype:protein_coding)'
	Zm00001d000322	0	0	0	0	0	0	0	0	0	0	0	0	0	0	stress.biotic.signalling.MLO-like'	(loc_os11g07912.1 : 105.0) no description available & (at1g11000 : 87.4) A member of a large family of seven-transmembrane domain proteins specific to plants, homologs of the barley mildew resistance locus o (MLO) protein. The Arabidopsis genome contains 15 genes encoding MLO proteins, with localization in plasma membrane. Phylogenetic analysis revealed four clades of closely-related AtMLO genes.…	(at1g11000 : 87.4) A member of a large family of seven-transmembrane domain proteins specific to plants, homologs of the barley mildew resistance locus o (MLO) protein. The Arabidopsis genome contains 15 genes encoding MLO proteins, with localization in plasma membrane. Phylogenetic analysis revealed four clades of closely-related AtMLO genes. ATMLO4 belongs to the clade I, with AtMLO11 and AtMLO…
	Zm00001d000324	0	0	0	0	0	0	0	0	0	0	0	0	0	0	not assigned.unknown'	(original description: pep contig:AGPv4:B73V4_ctg188:62232:67497:1 gene:Zm00001d000324 transcript:Zm00001d000324_T001 gene_biotype:protein_coding transcript_biotype:protein_coding)'
	Zm00001d000325	0	0	0	0	0	0	0	0	0	0	0	0	0	0	protein.degradation'	(loc_os05g10630.1 : 362.0) no description available & (at4g22720 : 296.0) Actin-like ATPase superfamily protein; FUNCTIONS IN: metalloendopeptidase activity; INVOLVED IN: proteolysis; LOCATED IN: cellular_component unknown; EXPRESSED IN: 24 plant structures; EXPRESSED DURING: 13 growth stages; CONTAINS InterPro DOMAIN/s: Peptidase M22, glycoprotease (InterPro:IPR000905), Peptidase M22, glycoprote…	(at4g22720 : 296.0) Actin-like ATPase superfamily protein; FUNCTIONS IN: metalloendopeptidase activity; INVOLVED IN: proteolysis; LOCATED IN: cellular_component unknown; EXPRESSED IN: 24 plant structures; EXPRESSED DURING: 13 growth stages; CONTAINS InterPro DOMAIN/s: Peptidase M22, glycoprotease (InterPro:IPR000905), Peptidase M22, glycoprotease, subgroup (InterPro:IPR017861); BEST Arabidopsis t…
	Zm00001d000326	0	0	0	0	0	0	0	0	0	0	0	0	0	0	not assigned.unknown'	(original description: pep contig:AGPv4:B73V4_ctg188:73260:76719:1 gene:Zm00001d000326 transcript:Zm00001d000326_T001 gene_biotype:protein_coding transcript_biotype:protein_coding)'
	Zm00001d000327	0	0	0	0	0	0	0	0	0	0	0	0	0	0	protein.degradation.cysteine protease'	(p25776|orya_orysa : 143.0) Oryzain alpha chain precursor (EC 3.4.22.-) - Oryza sativa (Rice) & (loc_os04g55650.1 : 140.0) no description available & (at5g43060 : 139.0) Granulin repeat cysteine protease family protein; FUNCTIONS IN: cysteine-type peptidase activity, cysteine-type endopeptidase activity; INVOLVED IN: response to salt stress; LOCATED IN: vacuole; EXPRESSED IN: 24 plant structures;…	(at5g43060 : 139.0) Granulin repeat cysteine protease family protein; FUNCTIONS IN: cysteine-type peptidase activity, cysteine-type endopeptidase activity; INVOLVED IN: response to salt stress; LOCATED IN: vacuole; EXPRESSED IN: 24 plant structures; EXPRESSED DURING: 15 growth stages; CONTAINS InterPro DOMAIN/s: Peptidase C1A, papain (InterPro:IPR013128), Proteinase inhibitor I29, cathepsin prope…
	Zm00001d000328	13.2102	23.5176	9.71893	18.284	12.6038	17.8754	15.2026	5.46618	12.8298	11.5911	14.6705	16.1827	15.2273	11.1394	not assigned.unknown'	(loc_os03g17340.1 : 570.0) no description available & (at3g08800 : 263.0) ARM repeat superfamily protein; FUNCTIONS IN: binding; INVOLVED IN: biological_process unknown; LOCATED IN: cellular_component unknown; EXPRESSED IN: 12 plant structures; EXPRESSED DURING: 7 growth stages; CONTAINS InterPro DOMAIN/s: Armadillo-like helical (InterPro:IPR011989), Armadillo-type fold (InterPro:IPR016024); Has …	(at3g08800 : 263.0) ARM repeat superfamily protein; FUNCTIONS IN: binding; INVOLVED IN: biological_process unknown; LOCATED IN: cellular_component unknown; EXPRESSED IN: 12 plant structures; EXPRESSED DURING: 7 growth stages; CONTAINS InterPro DOMAIN/s: Armadillo-like helical (InterPro:IPR011989), Armadillo-type fold (InterPro:IPR016024); Has 149 Blast hits to 148 proteins in 72 species: Archae -…	mu1013675
	Zm00001d000329	36.0865	24.7236	36.6542	28.3811	23.2176	18.6265	22.5985	38.0148	16.2188	18.4094	14.1558	31.4614	21.4809	21.6997	DNA.repair'	(at3g20475 : 597.0) Encodes MSH5, a homologue of the MutS-homolog family of genes required for normal levels of recombination in budding yeast, mouse and Caenorhabditis elegans. Involved in meiotic recombination. Required for the formation of Class I interference-sensitive crossovers. Transcripts of AtMSH5 are specific to reproductive tissues and expression of the protein is abundant during proph…	(at3g20475 : 597.0) Encodes MSH5, a homologue of the MutS-homolog family of genes required for normal levels of recombination in budding yeast, mouse and Caenorhabditis elegans. Involved in meiotic recombination. Required for the formation of Class I interference-sensitive crossovers. Transcripts of AtMSH5 are specific to reproductive tissues and expression of the protein is abundant during proph…
	Zm00001d000330	0	0	0	0	0	0	0	0	0	0	0	0	0	0	not assigned.unknown'	(original description: pep contig:AGPv4:B73V4_ctg180:57626:59004:-1 gene:Zm00001d000330 transcript:Zm00001d000330_T001 gene_biotype:protein_coding transcript_biotype:protein_coding description:Retrotransposon-like protein)'
	Zm00001d000331	0	0	0	0	0	0	0	0	0	0	0	0	0	0	not assigned.unknown'	(original description: pep contig:AGPv4:B73V4_ctg125:13663:15102:1 gene:Zm00001d000331 transcript:Zm00001d000331_T001 gene_biotype:protein_coding transcript_biotype:protein_coding)'
	Zm00001d000332	0	0	0	0	0	0	0	0	0	0	0	0	0	0	stress.abiotic'	(loc_os10g38030.1 : 249.0) no description available & (at1g16560 : 184.0) Per1-like family protein; CONTAINS InterPro DOMAIN/s: Per1-like (InterPro:IPR007217); BEST Arabidopsis thaliana protein match is: Per1-like family protein (TAIR:AT5G62130.2); Has 35333 Blast hits to 34131 proteins in 2444 species: Archae - 798; Bacteria - 22429; Metazoa - 974; Fungi - 991; Plants - 531; Viruses - 0; Other E…	(at1g16560 : 184.0) Per1-like family protein; CONTAINS InterPro DOMAIN/s: Per1-like (InterPro:IPR007217); BEST Arabidopsis thaliana protein match is: Per1-like family protein (TAIR:AT5G62130.2); Has 35333 Blast hits to 34131 proteins in 2444 species: Archae - 798; Bacteria - 22429; Metazoa - 974; Fungi - 991; Plants - 531; Viruses - 0; Other Eukaryotes - 9610 (source: NCBI BLink).
	Zm00001d000333	0	0	0	0	0	0	0	0	0	0	0	0	0	0	not assigned.unknown'	no hits & (original description: pep contig:AGPv4:B73V4_ctg125:36131:37284:-1 gene:Zm00001d000333 transcript:Zm00001d000333_T001 gene_biotype:protein_coding transcript_biotype:protein_coding)'
	Zm00001d000335	0	0	0	0	0	0	0	0	0	0	0	0	0	0	not assigned.unknown'	(original description: pep contig:AGPv4:B73V4_ctg125:55858:57297:1 gene:Zm00001d000335 transcript:Zm00001d000335_T001 gene_biotype:protein_coding transcript_biotype:protein_coding)'
	Zm00001d000337	0	0	0	0	0	0	0	0	0	0	0	0	0	0	secondary metabolism.isoprenoids.terpenoids'	(loc_os08g07100.1 : 289.0) no description available & (gnl|cdd|29478 : 216.0) no description available & (p93665|dcs1_goshi : 149.0) (+)-delta-cadinene synthase (EC 4.2.3.13) (D-cadinene synthase) - Gossypium hirsutum (Upland cotton) & (at3g29410 : 129.0) Terpenoid cyclases/Protein prenyltransferases superfamily protein; FUNCTIONS IN: lyase activity, magnesium ion binding; INVOLVED IN: metabolic …	(at3g29410 : 129.0) Terpenoid cyclases/Protein prenyltransferases superfamily protein; FUNCTIONS IN: lyase activity, magnesium ion binding; INVOLVED IN: metabolic process; EXPRESSED IN: embryo, root, flower, seed; EXPRESSED DURING: F mature embryo stage, petal differentiation and expansion stage, E expanded cotyledon stage, D bilateral stage; CONTAINS InterPro DOMAIN/s: Terpene synthase, metal-bi…
	Zm00001d000339	0.322201	1.50754	1.6661	3.00185	0.884478	0.751069	0.410882	1.49078	5.32559	4.77282	6.69182	1.62442	0.682143	4.57025	not assigned.unknown'	(original description: pep contig:AGPv4:B73V4_ctg23:49432:50133:1 gene:Zm00001d000339 transcript:Zm00001d000339_T001 gene_biotype:protein_coding transcript_biotype:protein_coding description:Ethylene-responsive transcription factor 4%3B Putative AP2/EREBP transcription factor superfamily protein )'		ereb92
	Zm00001d000343	0	0	0	0	0	0	0	0	0	0	0	0	0	0	not assigned.unknown'	(original description: pep contig:AGPv4:B73V4_ctg245:49053:52347:-1 gene:Zm00001d000343 transcript:Zm00001d000343_T001 gene_biotype:protein_coding transcript_biotype:protein_coding)'
	Zm00001d000344	0	0	0	0	0	0	0	0	0	0	0	0	0	0	misc.acid and other phosphatases'	(loc_os03g13540.1 : 427.0) no description available & (gnl|cdd|37890 : 354.0) no description available & (at1g14700 : 343.0) purple acid phosphatase 3 (PAP3); CONTAINS InterPro DOMAIN/s: Metallophosphoesterase (InterPro:IPR004843); BEST Arabidopsis thaliana protein match is: purple acid phosphatase 8 (TAIR:AT2G01890.1); Has 1092 Blast hits to 1082 proteins in 272 species: Archae - 0; Bacteria - 2…	(at1g14700 : 343.0) purple acid phosphatase 3 (PAP3); CONTAINS InterPro DOMAIN/s: Metallophosphoesterase (InterPro:IPR004843); BEST Arabidopsis thaliana protein match is: purple acid phosphatase 8 (TAIR:AT2G01890.1); Has 1092 Blast hits to 1082 proteins in 272 species: Archae - 0; Bacteria - 250; Metazoa - 335; Fungi - 8; Plants - 191; Viruses - 0; Other Eukaryotes - 308 (source: NCBI BLink).
	Zm00001d000345	9.98824	10.8543	7.49746	6.54949	6.63359	7.51069	4.72514	5.71465	4.3573	6.59103	5.40493	8.72236	6.28981	5.51698	not assigned.unknown'	no hits & (original description: pep contig:AGPv4:B73V4_ctg61:46641:50924:1 gene:Zm00001d000345 transcript:Zm00001d000345_T001 gene_biotype:protein_coding transcript_biotype:protein_coding)'
	Zm00001d000346	9.98824	11.1558	9.16356	10.37	12.6038	7.21026	8.83396	9.19313	12.3457	8.8638	10.0377	10.1694	9.54935	10.1101	protein.postranslational modification'	(loc_os02g54510.3 : 1580.0) no description available & (at5g57610 : 749.0) Protein kinase superfamily protein with octicosapeptide/Phox/Bem1p domain; FUNCTIONS IN: protein serine/threonine/tyrosine kinase activity, protein kinase activity; INVOLVED IN: protein amino acid phosphorylation; LOCATED IN: cellular_component unknown; EXPRESSED IN: 24 plant structures; EXPRESSED DURING: 15 growth stages;…	(at5g57610 : 749.0) Protein kinase superfamily protein with octicosapeptide/Phox/Bem1p domain; FUNCTIONS IN: protein serine/threonine/tyrosine kinase activity, protein kinase activity; INVOLVED IN: protein amino acid phosphorylation; LOCATED IN: cellular_component unknown; EXPRESSED IN: 24 plant structures; EXPRESSED DURING: 15 growth stages; CONTAINS InterPro DOMAIN/s: Octicosapeptide/Phox/Bem1p…	rs132164185
	Zm00001d000347	0	0	0	0	0	0	0	0	0	0	0	0	0	0	not assigned.unknown'	no hits & (original description: pep contig:AGPv4:B73V4_ctg95:73509:74132:-1 gene:Zm00001d000347 transcript:Zm00001d000347_T001 gene_biotype:protein_coding transcript_biotype:protein_coding)'		tac919.26
	Zm00001d000349	7.08843	5.12563	3.3322	3.54764	7.29695	6.60941	7.19043	5.96311	3.63109	4.54554	4.37542	4.77347	7.03226	4.62879	protein.targeting.chloroplast'	(o63066|secy_maize : 328.0) Preprotein translocase secY subunit, chloroplast precursor (CpSecY) - Zea mays (Maize) & (loc_os08g15460.2 : 317.0) no description available & (at2g18710 : 285.0) Encodes a component of the thylakoid-localized Sec system involved in the translocation of cytoplasmic proteins into plastid.; SECY homolog 1 (SCY1); FUNCTIONS IN: P-P-bond-hydrolysis-driven protein transmemb…	(at2g18710 : 285.0) Encodes a component of the thylakoid-localized Sec system involved in the translocation of cytoplasmic proteins into plastid.; SECY homolog 1 (SCY1); FUNCTIONS IN: P-P-bond-hydrolysis-driven protein transmembrane transporter activity; INVOLVED IN: protein secretion, protein transport; LOCATED IN: chloroplast, membrane; EXPRESSED IN: 23 plant structures; EXPRESSED DURING: 13 gr…
	Zm00001d000350	0	0	0	0	0	0	0.410882	0	0	0.227277	0	0	0.136961	0.0568192	protein.targeting.chloroplast'	(o63066|secy_maize : 474.0) Preprotein translocase secY subunit, chloroplast precursor (CpSecY) - Zea mays (Maize) & (loc_os08g15460.1 : 414.0) no description available & (at2g18710 : 345.0) Encodes a component of the thylakoid-localized Sec system involved in the translocation of cytoplasmic proteins into plastid.; SECY homolog 1 (SCY1); FUNCTIONS IN: P-P-bond-hydrolysis-driven protein transmemb…	(at2g18710 : 345.0) Encodes a component of the thylakoid-localized Sec system involved in the translocation of cytoplasmic proteins into plastid.; SECY homolog 1 (SCY1); FUNCTIONS IN: P-P-bond-hydrolysis-driven protein transmembrane transporter activity; INVOLVED IN: protein secretion, protein transport; LOCATED IN: chloroplast, membrane; EXPRESSED IN: 23 plant structures; EXPRESSED DURING: 13 gr…	csy1
	Zm00001d000351	0	0	0	0	0	0	0	0	0	0	0	0	0	0	not assigned.unknown'	no hits & (original description: pep contig:AGPv4:B73V4_ctg35:50898:52346:-1 gene:Zm00001d000351 transcript:Zm00001d000351_T001 gene_biotype:protein_coding transcript_biotype:protein_coding)'
	Zm00001d000352	0	0	0	0	0	0	0	0	0	0	0	0	0	0	not assigned.unknown'	no hits & (original description: pep contig:AGPv4:B73V4_ctg35:53242:54165:-1 gene:Zm00001d000352 transcript:Zm00001d000352_T001 gene_biotype:protein_coding transcript_biotype:protein_coding)'
	Zm00001d000355	0	0	0	0	0	0	0	0	0	0	0	0	0	0	not assigned.unknown'	(original description: pep contig:AGPv4:B73V4_ctg206:55652:57199:1 gene:Zm00001d000355 transcript:Zm00001d000355_T001 gene_biotype:protein_coding transcript_biotype:protein_coding description:Pectin lyase-like superfamily protein)'
	Zm00001d000357	5.47742	7.8392	2.77684	7.64107	3.75903	2.70385	4.93058	6.21157	5.80974	7.95469	9.00821	5.93363	3.79782	7.24605	not assigned.unknown'	(loc_os06g10210.2 : 472.0) no description available & (at2g26310 : 265.0) Chalcone-flavanone isomerase family protein; FUNCTIONS IN: intramolecular lyase activity; INVOLVED IN: cellular amino acid derivative biosynthetic process; LOCATED IN: cellular_component unknown; CONTAINS InterPro DOMAIN/s: Chalcone isomerase, subgroup (InterPro:IPR003466), Chalcone isomerase (InterPro:IPR016087); BEST Arab…	(at2g26310 : 265.0) Chalcone-flavanone isomerase family protein; FUNCTIONS IN: intramolecular lyase activity; INVOLVED IN: cellular amino acid derivative biosynthetic process; LOCATED IN: cellular_component unknown; CONTAINS InterPro DOMAIN/s: Chalcone isomerase, subgroup (InterPro:IPR003466), Chalcone isomerase (InterPro:IPR016087); BEST Arabidopsis thaliana protein match is: Chalcone-flavanone …
	Zm00001d000358	6.76622	6.33166	7.49746	7.91396	1.99008	2.55363	2.05441	3.47848	3.63109	4.77282	3.86066	7.12733	2.19937	3.93576	RNA.regulation of transcription.ARF, Auxin Response Factor family'	(loc_os06g47150.3 : 899.0) no description available & (at4g30080 : 608.0) Involved in root cap cell differentiation. Gene expression is regulated by mir160.Located in the nucleus.; auxin response factor 16 (ARF16); CONTAINS InterPro DOMAIN/s: Aux/IAA-ARF-dimerisation (InterPro:IPR011525), Transcriptional factor B3 (InterPro:IPR003340), AUX/IAA protein (InterPro:IPR003311), Auxin response factor (…	(at4g30080 : 608.0) Involved in root cap cell differentiation. Gene expression is regulated by mir160.Located in the nucleus.; auxin response factor 16 (ARF16); CONTAINS InterPro DOMAIN/s: Aux/IAA-ARF-dimerisation (InterPro:IPR011525), Transcriptional factor B3 (InterPro:IPR003340), AUX/IAA protein (InterPro:IPR003311), Auxin response factor (InterPro:IPR010525); BEST Arabidopsis thaliana protein…	arftf21
	Zm00001d000360	0	0.301508	0.555367	0	0	0.450641	0.205441	0.745389	0.242072	0.227277	0.257378	0.214219	0.218694	0.368029	not assigned.unknown'	(original description: pep contig:AGPv4:B73V4_ctg115:42964:45072:1 gene:Zm00001d000360 transcript:Zm00001d000360_T001 gene_biotype:protein_coding transcript_biotype:protein_coding description:Protein SRG1)'		rs131582069
	Zm00001d000361	4.51082	3.61809	2.22147	3.00185	2.87456	2.85406	6.16323	1.49078	1.45243	3.63643	3.86066	3.33806	3.96395	2.61008	RNA.regulation of transcription.MYB domain transcription factor family'	(loc_os06g40330.1 : 222.0) no description available & (p93417|gam1_orysa : 174.0) Transcription factor GAMYB (OsGAMyb) - Oryza sativa (Rice) & (at5g06100 : 163.0) Encodes a member of the myb family of transcription factors (MYB33), contains Pfam profile: PF00249 myb DNA-binding domain. Double mutants with MYB65 are male sterile- anthers are small, pollen development is defective. Spatial expressi…	(at5g06100 : 163.0) Encodes a member of the myb family of transcription factors (MYB33), contains Pfam profile: PF00249 myb DNA-binding domain. Double mutants with MYB65 are male sterile- anthers are small, pollen development is defective. Spatial expression appears to be under the control of miR159, contains a target site for this micro RNA. When the target site is mutated , expression is detect…	myb115
	Zm00001d000362	0	0	0	0	0	0	0	0	0	0	0	0	0	0	RNA.transcription'	(loc_os05g05860.1 : 154.0) no description available & (at4g35800 : 152.0) Encodes the unique largest subunit of nuclear DNA-dependent RNA polymerase II; the ortholog of budding yeast RPB1 and a homolog of the E. coli RNA polymerase beta prime subunit.; RNA polymerase II large subunit (NRPB1); FUNCTIONS IN: DNA-directed RNA polymerase activity, DNA binding; INVOLVED IN: transcription, transcriptio…	(at4g35800 : 152.0) Encodes the unique largest subunit of nuclear DNA-dependent RNA polymerase II; the ortholog of budding yeast RPB1 and a homolog of the E. coli RNA polymerase beta prime subunit.; RNA polymerase II large subunit (NRPB1); FUNCTIONS IN: DNA-directed RNA polymerase activity, DNA binding; INVOLVED IN: transcription, transcription from RNA polymerase II promoter; LOCATED IN: nucleus…
	Zm00001d000363	0	0	0	0	0	0	0	0	0	0	0	0	0	0	not assigned.unknown'	(original description: pep contig:AGPv4:B73V4_ctg189:2236:4272:-1 gene:Zm00001d000363 transcript:Zm00001d000363_T001 gene_biotype:protein_coding transcript_biotype:protein_coding)'
	Zm00001d000364	0.322201	2.71357	0.555367	1.09158	3.09567	2.25321	1.0272	0.993852	2.17865	2.04549	4.6328	1.17068	2.12536	2.4627	cell.organisation'	(loc_os02g14000.2 : 227.0) no description available & (at1g60430 : 211.0) actin-related protein C3 (ARPC3); CONTAINS InterPro DOMAIN/s: ARP2/3 complex, p21-Arc subunit (InterPro:IPR007204); Has 457 Blast hits to 457 proteins in 188 species: Archae - 0; Bacteria - 0; Metazoa - 232; Fungi - 135; Plants - 39; Viruses - 0; Other Eukaryotes - 51 (source: NCBI BLink). & (gnl|cdd|67669 : 206.0) no descr…	(at1g60430 : 211.0) actin-related protein C3 (ARPC3); CONTAINS InterPro DOMAIN/s: ARP2/3 complex, p21-Arc subunit (InterPro:IPR007204); Has 457 Blast hits to 457 proteins in 188 species: Archae - 0; Bacteria - 0; Metazoa - 232; Fungi - 135; Plants - 39; Viruses - 0; Other Eukaryotes - 51 (source: NCBI BLink).
	Zm00001d000365	0	0	0	0	0	0	0	0	0	0	0	0	0	0	not assigned.unknown'	(original description: pep contig:AGPv4:B73V4_ctg189:50582:52604:-1 gene:Zm00001d000365 transcript:Zm00001d000365_T001 gene_biotype:protein_coding transcript_biotype:protein_coding)'
	Zm00001d000366	0	0	0	0	0	0	0	0	0	0	0	0	0	0	cell.organisation'	(loc_os02g14000.2 : 227.0) no description available & (at1g60430 : 211.0) actin-related protein C3 (ARPC3); CONTAINS InterPro DOMAIN/s: ARP2/3 complex, p21-Arc subunit (InterPro:IPR007204); Has 457 Blast hits to 457 proteins in 188 species: Archae - 0; Bacteria - 0; Metazoa - 232; Fungi - 135; Plants - 39; Viruses - 0; Other Eukaryotes - 51 (source: NCBI BLink). & (gnl|cdd|67669 : 206.0) no descr…	(at1g60430 : 211.0) actin-related protein C3 (ARPC3); CONTAINS InterPro DOMAIN/s: ARP2/3 complex, p21-Arc subunit (InterPro:IPR007204); Has 457 Blast hits to 457 proteins in 188 species: Archae - 0; Bacteria - 0; Metazoa - 232; Fungi - 135; Plants - 39; Viruses - 0; Other Eukaryotes - 51 (source: NCBI BLink).
	Zm00001d000367	0	0	0	0	0	0	0	0	0	0	0	0	0	0	not assigned.unknown'	no hits & (original description: pep contig:AGPv4:B73V4_ctg13:27848:29041:-1 gene:Zm00001d000367 transcript:Zm00001d000367_T001 gene_biotype:protein_coding transcript_biotype:protein_coding description:S-adenosyl-L-methionine-dependent methyltransferases superfamily protein)'
	Zm00001d000368	0	0	0	0	0	0	0	0	0	0	0	0	0	0	not assigned.unknown'	no hits & (original description: pep contig:AGPv4:B73V4_ctg18:24291:28950:1 gene:Zm00001d000368 transcript:Zm00001d000368_T001 gene_biotype:protein_coding transcript_biotype:protein_coding)'
	Zm00001d000370	1.2888	6.33166	3.05452	10.37	3.75903	6.30898	3.90338	1.9877	3.38901	3.40915	5.91968	5.26125	4.65713	3.67639	not assigned.unknown'	no hits & (original description: pep contig:AGPv4:B73V4_ctg147:430:5529:-1 gene:Zm00001d000370 transcript:Zm00001d000370_T001 gene_biotype:protein_coding transcript_biotype:protein_coding)'
	Zm00001d000371	0	0	0	0	0	0	0	0	0	0	0	0	0	0	nucleotide metabolism.phosphotransfer and pyrophosphatases.adenylate kinase'	(loc_os04g57540.1 : 102.0) no description available & (at2g37250 : 85.1) encodes adenylate kinase that is located in the chloroplast involved in the coordination of metabolism and growth; adenosine kinase (ADK); CONTAINS InterPro DOMAIN/s: Adenylate kinase, subfamily (InterPro:IPR006259), Adenylate kinase (InterPro:IPR000850); BEST Arabidopsis thaliana protein match is: P-loop containing nucleosi…	(at2g37250 : 85.1) encodes adenylate kinase that is located in the chloroplast involved in the coordination of metabolism and growth; adenosine kinase (ADK); CONTAINS InterPro DOMAIN/s: Adenylate kinase, subfamily (InterPro:IPR006259), Adenylate kinase (InterPro:IPR000850); BEST Arabidopsis thaliana protein match is: P-loop containing nucleoside triphosphate hydrolases superfamily protein (TAIR:A…
	Zm00001d000373	0	0	0	0.272895	0	0.150214	0.205441	0	0	0	0	0.0682238	0.118552	0	nucleotide metabolism.phosphotransfer and pyrophosphatases.adenylate kinase'	(loc_os04g57540.1 : 367.0) no description available & (at2g37250 : 304.0) encodes adenylate kinase that is located in the chloroplast involved in the coordination of metabolism and growth; adenosine kinase (ADK); CONTAINS InterPro DOMAIN/s: Adenylate kinase, subfamily (InterPro:IPR006259), Adenylate kinase (InterPro:IPR000850); BEST Arabidopsis thaliana protein match is: P-loop containing nucleos…	(at2g37250 : 304.0) encodes adenylate kinase that is located in the chloroplast involved in the coordination of metabolism and growth; adenosine kinase (ADK); CONTAINS InterPro DOMAIN/s: Adenylate kinase, subfamily (InterPro:IPR006259), Adenylate kinase (InterPro:IPR000850); BEST Arabidopsis thaliana protein match is: P-loop containing nucleoside triphosphate hydrolases superfamily protein (TAIR:…
	Zm00001d000377	0	0.603015	0.277684	0	0	0	0.410882	0	0	0	0	0.220175	0.136961	0	nucleotide metabolism.phosphotransfer and pyrophosphatases.adenylate kinase'	(loc_os04g57540.1 : 365.0) no description available & (at2g37250 : 302.0) encodes adenylate kinase that is located in the chloroplast involved in the coordination of metabolism and growth; adenosine kinase (ADK); CONTAINS InterPro DOMAIN/s: Adenylate kinase, subfamily (InterPro:IPR006259), Adenylate kinase (InterPro:IPR000850); BEST Arabidopsis thaliana protein match is: P-loop containing nucleos…	(at2g37250 : 302.0) encodes adenylate kinase that is located in the chloroplast involved in the coordination of metabolism and growth; adenosine kinase (ADK); CONTAINS InterPro DOMAIN/s: Adenylate kinase, subfamily (InterPro:IPR006259), Adenylate kinase (InterPro:IPR000850); BEST Arabidopsis thaliana protein match is: P-loop containing nucleoside triphosphate hydrolases superfamily protein (TAIR:…
	Zm00001d000379	47.3636	42.5126	40.8195	34.6577	28.9667	22.9827	27.1182	28.8217	22.5127	25.9096	23.164	41.3383	26.3559	25.102	protein.targeting.secretory pathway.unspecified'	(loc_os02g49980.1 : 337.0) no description available & (at5g37680 : 318.0) A member of ARF-like GTPase family. A thaliana has 21 members, in two subfamilies, ARF and ARL GTPases.; ADP-ribosylation factor-like A1A (ARLA1A); FUNCTIONS IN: GTP binding; LOCATED IN: endomembrane system; EXPRESSED IN: 22 plant structures; EXPRESSED DURING: 13 growth stages; CONTAINS InterPro DOMAIN/s: Small GTP-binding …	(at5g37680 : 318.0) A member of ARF-like GTPase family. A thaliana has 21 members, in two subfamilies, ARF and ARL GTPases.; ADP-ribosylation factor-like A1A (ARLA1A); FUNCTIONS IN: GTP binding; LOCATED IN: endomembrane system; EXPRESSED IN: 22 plant structures; EXPRESSED DURING: 13 growth stages; CONTAINS InterPro DOMAIN/s: Small GTP-binding protein (InterPro:IPR005225), ARF/SAR superfamily (Int…	rs132156823
	Zm00001d000380	8.05503	6.33166	6.94209	7.91396	10.8349	9.7639	12.121	4.7208	7.26217	9.31835	7.46395	7.31068	10.9066	7.19132	not assigned.unknown'	(loc_os02g49960.1 : 210.0) no description available & (at5g37840 : 89.0) BEST Arabidopsis thaliana protein match is: plastid movement impaired 2 (TAIR:AT1G66480.1); Has 1807 Blast hits to 1807 proteins in 277 species: Archae - 0; Bacteria - 0; Metazoa - 736; Fungi - 347; Plants - 385; Viruses - 0; Other Eukaryotes - 339 (source: NCBI BLink). & (reliability: 178.0) & (original description: pep con…	(at5g37840 : 89.0) BEST Arabidopsis thaliana protein match is: plastid movement impaired 2 (TAIR:AT1G66480.1); Has 1807 Blast hits to 1807 proteins in 277 species: Archae - 0; Bacteria - 0; Metazoa - 736; Fungi - 347; Plants - 385; Viruses - 0; Other Eukaryotes - 339 (source: NCBI BLink).	mu1014706
	Zm00001d000381	29.9647	53.9698	37.2096	41.753	34.9369	39.8067	27.1182	17.3924	20.092	17.9549	21.3623	40.7243	33.9539	19.2004	protein.degradation.ubiquitin'	(loc_os02g49950.1 : 838.0) no description available & (at1g71020 : 518.0) ARM repeat superfamily protein; FUNCTIONS IN: ubiquitin-protein ligase activity, binding; INVOLVED IN: protein ubiquitination; LOCATED IN: ubiquitin ligase complex; EXPRESSED IN: 20 plant structures; EXPRESSED DURING: 11 growth stages; CONTAINS InterPro DOMAIN/s: U box domain (InterPro:IPR003613), Armadillo-like helical (In…	(at1g71020 : 518.0) ARM repeat superfamily protein; FUNCTIONS IN: ubiquitin-protein ligase activity, binding; INVOLVED IN: protein ubiquitination; LOCATED IN: ubiquitin ligase complex; EXPRESSED IN: 20 plant structures; EXPRESSED DURING: 11 growth stages; CONTAINS InterPro DOMAIN/s: U box domain (InterPro:IPR003613), Armadillo-like helical (InterPro:IPR011989), Armadillo (InterPro:IPR000225), Arm…
	Zm00001d000382	2.25541	1.50754	1.11073	2.45606	3.53791	3.60513	4.5197	2.23617	3.38901	4.31826	3.86066	1.83243	3.88758	3.45103	not assigned.unknown'	(original description: pep contig:AGPv4:B73V4_ctg66:34040:46131:-1 gene:Zm00001d000382 transcript:Zm00001d000382_T001 gene_biotype:protein_coding transcript_biotype:protein_coding)'
	Zm00001d000383	0	0	0	0	0	0	0	0	0	0	0	0	0	0	not assigned.unknown'	(original description: pep contig:AGPv4:B73V4_ctg66:52941:58697:-1 gene:Zm00001d000383 transcript:Zm00001d000383_T001 gene_biotype:protein_coding transcript_biotype:protein_coding)'
	Zm00001d000384	0	0	0	0	0	0	0	0	0	0	0	0	0	0	protein.degradation'	(loc_os05g10630.1 : 331.0) no description available & (at4g22720 : 296.0) Actin-like ATPase superfamily protein; FUNCTIONS IN: metalloendopeptidase activity; INVOLVED IN: proteolysis; LOCATED IN: cellular_component unknown; EXPRESSED IN: 24 plant structures; EXPRESSED DURING: 13 growth stages; CONTAINS InterPro DOMAIN/s: Peptidase M22, glycoprotease (InterPro:IPR000905), Peptidase M22, glycoprote…	(at4g22720 : 296.0) Actin-like ATPase superfamily protein; FUNCTIONS IN: metalloendopeptidase activity; INVOLVED IN: proteolysis; LOCATED IN: cellular_component unknown; EXPRESSED IN: 24 plant structures; EXPRESSED DURING: 13 growth stages; CONTAINS InterPro DOMAIN/s: Peptidase M22, glycoprotease (InterPro:IPR000905), Peptidase M22, glycoprotease, subgroup (InterPro:IPR017861); BEST Arabidopsis t…
	Zm00001d000385	0	0	0	0	0	0	0	0	0	0	0	0	0	0	DNA.unspecified'	(loc_os10g10730.1 : 1788.0) no description available & (gnl|cdd|36205 : 352.0) no description available & (ipr010285 : 321.77414) DNA helicase PIF1, ATP-dependent & (gnl|cdd|69490 : 306.0) no description available & (at5g28780 : 171.0) PIF1 helicase; CONTAINS InterPro DOMAIN/s: DNA helicase PIF1, ATP-dependent (InterPro:IPR010285); BEST Arabidopsis thaliana protein match is: PIF1 helicase (TAIR:A…	(at5g28780 : 171.0) PIF1 helicase; CONTAINS InterPro DOMAIN/s: DNA helicase PIF1, ATP-dependent (InterPro:IPR010285); BEST Arabidopsis thaliana protein match is: PIF1 helicase (TAIR:AT3G51690.1); Has 1364 Blast hits to 1355 proteins in 303 species: Archae - 2; Bacteria - 367; Metazoa - 234; Fungi - 111; Plants - 389; Viruses - 9; Other Eukaryotes - 252 (source: NCBI BLink).
	Zm00001d000387	0	0	0	0	0	0.150214	0	0.248463	0.242072	0.454554	0.257378	0	0.0500713	0.300617	protein.degradation.ubiquitin.E3.BTB/POZ Cullin3.BTB/POZ'	(loc_os10g29380.1 : 350.0) no description available & (at3g06190 : 197.0) BTB-POZ and MATH domain 2 (BPM2); CONTAINS InterPro DOMAIN/s: TRAF-like (InterPro:IPR008974), MATH (InterPro:IPR002083), BTB/POZ fold (InterPro:IPR011333), BTB/POZ (InterPro:IPR013069), Kelch related (InterPro:IPR013089), BTB/POZ-like (InterPro:IPR000210), TRAF-type (InterPro:IPR013322); BEST Arabidopsis thaliana protein ma…	(at3g06190 : 197.0) BTB-POZ and MATH domain 2 (BPM2); CONTAINS InterPro DOMAIN/s: TRAF-like (InterPro:IPR008974), MATH (InterPro:IPR002083), BTB/POZ fold (InterPro:IPR011333), BTB/POZ (InterPro:IPR013069), Kelch related (InterPro:IPR013089), BTB/POZ-like (InterPro:IPR000210), TRAF-type (InterPro:IPR013322); BEST Arabidopsis thaliana protein match is: BTB-POZ and MATH domain 1 (TAIR:AT5G19000.1); …	mab13
	Zm00001d000388	0	0	0	0	0	0	0	0	0	0	0	0	0	0	not assigned.unknown'	(original description: pep contig:AGPv4:B73V4_ctg83:67145:67480:-1 gene:Zm00001d000388 transcript:Zm00001d000388_T001 gene_biotype:protein_coding transcript_biotype:protein_coding)'
	Zm00001d000389	0	0	0	0	0	0	0	0	0	0	0	0	0	0	amino acid metabolism.synthesis.central amino acid metabolism.GABA.GABA transaminase'	(loc_os04g52450.1 : 109.0) no description available & (at3g22200 : 95.1) Genetically redundant with POP3;mediates pollen tube guidance. Double mutants are self sterile; gamma-aminobutyrate transaminase subunit precursor; nuclear gene for mitochondrial product. Encodes gamma-aminobutyrate transaminase that uses pyruvate instead of alpha-ketoglutarate as cosubstrate. Mutations in POP2/HER1 render r…	(at3g22200 : 95.1) Genetically redundant with POP3;mediates pollen tube guidance. Double mutants are self sterile; gamma-aminobutyrate transaminase subunit precursor; nuclear gene for mitochondrial product. Encodes gamma-aminobutyrate transaminase that uses pyruvate instead of alpha-ketoglutarate as cosubstrate. Mutations in POP2/HER1 render roots resistant to the inhibitory growth effects of the…
	Zm00001d000390	0.644402	0.603015	0.277684	0	0.442239	0.150214	0.205441	1.24231	0.242072	0	1.54427	0.381275	0.265965	0.757163	not assigned.unknown'	(original description: pep contig:AGPv4:B73V4_ctg41:3464:4234:-1 gene:Zm00001d000390 transcript:Zm00001d000390_T001 gene_biotype:protein_coding transcript_biotype:protein_coding description:Putative RING zinc finger domain superfamily protein )'		mu1016565
	Zm00001d000391	3.54421	7.23618	5.27599	9.00554	6.63359	7.36048	7.80676	5.46618	9.44082	12.0457	12.8689	6.26548	7.26694	9.95539	protein.postranslational modification'	(loc_os10g39540.1 : 576.0) no description available & (at2g33700 : 448.0) Protein phosphatase 2C family protein; FUNCTIONS IN: protein serine/threonine phosphatase activity, catalytic activity; INVOLVED IN: protein amino acid dephosphorylation; LOCATED IN: protein serine/threonine phosphatase complex; EXPRESSED IN: 22 plant structures; EXPRESSED DURING: 12 growth stages; CONTAINS InterPro DOMAIN/…	(at2g33700 : 448.0) Protein phosphatase 2C family protein; FUNCTIONS IN: protein serine/threonine phosphatase activity, catalytic activity; INVOLVED IN: protein amino acid dephosphorylation; LOCATED IN: protein serine/threonine phosphatase complex; EXPRESSED IN: 22 plant structures; EXPRESSED DURING: 12 growth stages; CONTAINS InterPro DOMAIN/s: Protein phosphatase 2C, manganese/magnesium asparta…
	Zm00001d000392	0	0	0	0	0	0	0	0	0	0	0	0	0	0	not assigned.unknown'	no hits & (original description: pep contig:AGPv4:B73V4_ctg41:19480:19755:1 gene:Zm00001d000392 transcript:Zm00001d000392_T001 gene_biotype:protein_coding transcript_biotype:protein_coding description: embryo sac3)'		es2
	Zm00001d000394	0	0	0	0	0	0	0	0	0	0	0	0	0	0	not assigned.unknown'	no hits & (original description: pep contig:AGPv4:B73V4_ctg41:61567:61866:1 gene:Zm00001d000394 transcript:Zm00001d000394_T001 gene_biotype:protein_coding transcript_biotype:protein_coding)'
	Zm00001d000395	0	0	0	0.272895	0	0	0	0	0	0	0	0.0682238	0	0	not assigned.unknown'	(loc_os01g19870.1 : 148.0) no description available & (at1g28240 : 112.0) Protein of unknown function (DUF616); CONTAINS InterPro DOMAIN/s: Protein of unknown function DUF616 (InterPro:IPR006852); BEST Arabidopsis thaliana protein match is: Protein of unknown function (DUF616) (TAIR:AT1G53040.2); Has 322 Blast hits to 322 proteins in 41 species: Archae - 14; Bacteria - 34; Metazoa - 0; Fungi - 4;…	(at1g28240 : 112.0) Protein of unknown function (DUF616); CONTAINS InterPro DOMAIN/s: Protein of unknown function DUF616 (InterPro:IPR006852); BEST Arabidopsis thaliana protein match is: Protein of unknown function (DUF616) (TAIR:AT1G53040.2); Has 322 Blast hits to 322 proteins in 41 species: Archae - 14; Bacteria - 34; Metazoa - 0; Fungi - 4; Plants - 225; Viruses - 1; Other Eukaryotes - 44 (sou…
	Zm00001d000396	7.73283	3.9196	8.88587	6.0037	5.97023	6.15877	7.19043	9.69005	9.44082	12.0457	6.17706	6.6355	6.43981	9.3384	protein.postranslational modification'	(loc_os05g44290.2 : 756.0) no description available & (at5g58950 : 380.0) Protein kinase superfamily protein; FUNCTIONS IN: protein serine/threonine/tyrosine kinase activity, kinase activity; INVOLVED IN: protein amino acid phosphorylation; LOCATED IN: cytosol, plasma membrane; EXPRESSED IN: 25 plant structures; EXPRESSED DURING: 15 growth stages; CONTAINS InterPro DOMAIN/s: Protein kinase, catal…	(at5g58950 : 380.0) Protein kinase superfamily protein; FUNCTIONS IN: protein serine/threonine/tyrosine kinase activity, kinase activity; INVOLVED IN: protein amino acid phosphorylation; LOCATED IN: cytosol, plasma membrane; EXPRESSED IN: 25 plant structures; EXPRESSED DURING: 15 growth stages; CONTAINS InterPro DOMAIN/s: Protein kinase, catalytic domain (InterPro:IPR000719), Serine-threonine/tyr…
	Zm00001d000397	0	0	0	0	0	0	0	0	0	0	0	0	0	0	not assigned.unknown'	no hits & (original description: pep contig:AGPv4:B73V4_ctg29:1752:2363:1 gene:Zm00001d000397 transcript:Zm00001d000397_T001 gene_biotype:protein_coding transcript_biotype:protein_coding)'
	Zm00001d000398	0	0	0	0	0	0	0	0	0	0	0	0	0	0	cell.cycle'	(loc_os02g39420.1 : 182.0) no description available & (at1g47230 : 105.0) CYCLIN A3;4 (CYCA3;4); FUNCTIONS IN: cyclin-dependent protein kinase regulator activity; INVOLVED IN: regulation of cell cycle; LOCATED IN: nucleus; EXPRESSED IN: 20 plant structures; EXPRESSED DURING: 11 growth stages; CONTAINS InterPro DOMAIN/s: Cyclin, C-terminal (InterPro:IPR004367), G2/mitotic-specific cyclin A (InterP…	(at1g47230 : 105.0) CYCLIN A3;4 (CYCA3;4); FUNCTIONS IN: cyclin-dependent protein kinase regulator activity; INVOLVED IN: regulation of cell cycle; LOCATED IN: nucleus; EXPRESSED IN: 20 plant structures; EXPRESSED DURING: 11 growth stages; CONTAINS InterPro DOMAIN/s: Cyclin, C-terminal (InterPro:IPR004367), G2/mitotic-specific cyclin A (InterPro:IPR015453), Cyclin-like (InterPro:IPR011028), Cycli…
	Zm00001d000399	18.6877	15.9799	14.4395	15.8279	25.4288	30.0428	30.1998	12.6716	16.703	17.5003	12.8689	16.2338	28.5571	14.936	PS.calvin cycle.rubisco interacting'	(loc_os12g17910.1 : 826.0) no description available & (p08823|ruba_wheat : 781.0) RuBisCO large subunit-binding protein subunit alpha, chloroplast precursor (60 kDa chaperonin subunit alpha) (CPN-60 alpha) (Fragment) - Triticum aestivum (Wheat) & (at2g28000 : 715.0) Encodes chaperonin-60 alpha, a molecular chaperone involved in Rubisco folding. Mutants display aberrant chloroplast and embryo deve…	(at2g28000 : 715.0) Encodes chaperonin-60 alpha, a molecular chaperone involved in Rubisco folding. Mutants display aberrant chloroplast and embryo development.; chaperonin-60alpha (CPN60A); FUNCTIONS IN: ATP binding; INVOLVED IN: protein folding, chloroplast organization, embryo development; LOCATED IN: in 8 components; EXPRESSED IN: 26 plant structures; EXPRESSED DURING: 15 growth stages; CONTA…	cps2
	Zm00001d000400	1.61101	0.603015	0.277684	0.272895	1.54784	0.600855	0.205441	0	0	0	0	0.69115	0.784711	0	not assigned.unknown'	(loc_os05g27090.1 : 129.0) no description available & (at2g40435 : 107.0) BEST Arabidopsis thaliana protein match is: transcription regulators (TAIR:AT3G56220.1); Has 289 Blast hits to 289 proteins in 30 species: Archae - 0; Bacteria - 0; Metazoa - 0; Fungi - 0; Plants - 289; Viruses - 0; Other Eukaryotes - 0 (source: NCBI BLink). & (reliability: 214.0) & (original description: pep contig:AGPv4:B…	(at2g40435 : 107.0) BEST Arabidopsis thaliana protein match is: transcription regulators (TAIR:AT3G56220.1); Has 289 Blast hits to 289 proteins in 30 species: Archae - 0; Bacteria - 0; Metazoa - 0; Fungi - 0; Plants - 289; Viruses - 0; Other Eukaryotes - 0 (source: NCBI BLink).
	Zm00001d000401	27.3871	19.2965	25.5469	19.3756	21.8908	22.0814	21.7767	40.4995	24.9335	27.7278	23.164	22.9015	21.9163	29.0812	not assigned.no ontology'	(loc_os06g08300.2 : 360.0) no description available & (at2g22650 : 259.0) FAD-dependent oxidoreductase family protein; FUNCTIONS IN: oxidoreductase activity; EXPRESSED IN: 20 plant structures; EXPRESSED DURING: 12 growth stages; CONTAINS InterPro DOMAIN/s: FAD dependent oxidoreductase (InterPro:IPR006076); Has 35333 Blast hits to 34131 proteins in 2444 species: Archae - 798; Bacteria - 22429; Met…	(at2g22650 : 259.0) FAD-dependent oxidoreductase family protein; FUNCTIONS IN: oxidoreductase activity; EXPRESSED IN: 20 plant structures; EXPRESSED DURING: 12 growth stages; CONTAINS InterPro DOMAIN/s: FAD dependent oxidoreductase (InterPro:IPR006076); Has 35333 Blast hits to 34131 proteins in 2444 species: Archae - 798; Bacteria - 22429; Metazoa - 974; Fungi - 991; Plants - 531; Viruses - 0; Ot…
	Zm00001d000402	4.18862	2.41206	1.11073	3.27474	5.08575	8.11155	6.57411	4.22387	4.3573	4.31826	4.89017	2.74654	6.59047	4.4474	not assigned.unknown'	(original description: pep contig:AGPv4:B73V4_ctg28:4355:7015:-1 gene:Zm00001d000402 transcript:Zm00001d000402_T001 gene_biotype:protein_coding transcript_biotype:protein_coding description:myosin heavy chain-related)'
	Zm00001d000403	1.61101	1.80905	2.22147	3.54764	5.30687	6.00855	5.13602	7.20542	14.5243	14.773	14.6705	2.29729	5.48382	12.7933	cell.vesicle transport'	(loc_os02g30230.3 : 953.0) no description available & (at5g50380 : 514.0) A member of EXO70 gene family, putative exocyst subunits, conserved in land plants. Arabidopsis thaliana contains 23 putative EXO70 genes, which can be classified into eight clusters on the phylogenetic tree.; exocyst subunit exo70 family protein F1 (EXO70F1); INVOLVED IN: exocytosis, vesicle docking involved in exocytosis;…	(at5g50380 : 514.0) A member of EXO70 gene family, putative exocyst subunits, conserved in land plants. Arabidopsis thaliana contains 23 putative EXO70 genes, which can be classified into eight clusters on the phylogenetic tree.; exocyst subunit exo70 family protein F1 (EXO70F1); INVOLVED IN: exocytosis, vesicle docking involved in exocytosis; LOCATED IN: plasma membrane, exocyst; EXPRESSED IN: 2…	rs130137245
	Zm00001d000406	0	0	0	0	0	0	0	0	0	0	0	0	0	0	stress.biotic'	(p29022|chia_maize : 313.0) Endochitinase A precursor (EC 3.2.1.14) (Seed chitinase A) - Zea mays (Maize) & (loc_os04g41680.1 : 288.0) no description available & (at3g54420 : 278.0) encodes an EP3 chitinase that is expressed during somatic embryogenesis in 'nursing' cells surrounding the embryos but not in embryos themselves. The gene is also expressed in mature pollen and growing pollen tubes un…	(at3g54420 : 278.0) encodes an EP3 chitinase that is expressed during somatic embryogenesis in nursing cells surrounding the embryos but not in embryos themselves. The gene is also expressed in mature pollen and growing pollen tubes until they enter the receptive synergid, but not in endosperm and integuments as in carrot. Post-embryonically, expression is found in hydathodes, stipules, root epid…	ctn4
	Zm00001d000407	12.5658	13.2663	12.7734	7.91396	5.74911	3.45492	3.28706	1.24231	0.726217	1.36366	1.54427	11.6299	4.16369	1.21911	protein.postranslational modification'	(loc_os06g40370.1 : 795.0) no description available & (at5g35410 : 629.0) encodes a member of the CBL-interacting protein kinase family, is a regulatory component controlling plant potassium nutrition; SALT OVERLY SENSITIVE 2 (SOS2); CONTAINS InterPro DOMAIN/s: Protein kinase, ATP binding site (InterPro:IPR017441), Serine/threonine-protein kinase domain (InterPro:IPR002290), NAF/FISL domain (Inte…	(at5g35410 : 629.0) encodes a member of the CBL-interacting protein kinase family, is a regulatory component controlling plant potassium nutrition; SALT OVERLY SENSITIVE 2 (SOS2); CONTAINS InterPro DOMAIN/s: Protein kinase, ATP binding site (InterPro:IPR017441), Serine/threonine-protein kinase domain (InterPro:IPR002290), NAF/FISL domain (InterPro:IPR018451), Serine/threonine-protein kinase-like …	rs131079945
	Zm00001d000408	35.1199	30.1508	43.3186	40.9343	14.815	27.1887	20.955	36.0271	36.3109	32.046	31.6574	37.3809	20.9862	34.0104	protein.degradation.ubiquitin.E3.SCF.FBOX'	(loc_os06g40360.1 : 806.0) no description available & (at2g25490 : 457.0) Encodes an F-box protein involved in the ubiquitin/proteasome-dependent proteolysis of EIN3.; EIN3-binding F box protein 1 (EBF1); CONTAINS InterPro DOMAIN/s: F-box domain, cyclin-like (InterPro:IPR001810), F-box domain, Skp2-like (InterPro:IPR022364), Leucine-rich repeat, cysteine-containing subtype (InterPro:IPR006553); B…	(at2g25490 : 457.0) Encodes an F-box protein involved in the ubiquitin/proteasome-dependent proteolysis of EIN3.; EIN3-binding F box protein 1 (EBF1); CONTAINS InterPro DOMAIN/s: F-box domain, cyclin-like (InterPro:IPR001810), F-box domain, Skp2-like (InterPro:IPR022364), Leucine-rich repeat, cysteine-containing subtype (InterPro:IPR006553); BEST Arabidopsis thaliana protein match is: EIN3-bindin…	mu1017576
	Zm00001d000409	0	0	0	0	0	0	0	0	0	0	0	0	0	0	PS.lightreaction.photosystem II.PSII polypeptide subunits'	(loc_os01g71190.1 : 206.0) no description available & (at4g28660 : 174.0) Similar to PsbW subunit of photosystem II.; photosystem II reaction center PSB28 protein (PSB28); FUNCTIONS IN: molecular_function unknown; INVOLVED IN: photosynthesis; LOCATED IN: chloroplast thylakoid membrane, photosystem II reaction center; EXPRESSED IN: 22 plant structures; EXPRESSED DURING: 13 growth stages; CONTAINS …	(at4g28660 : 174.0) Similar to PsbW subunit of photosystem II.; photosystem II reaction center PSB28 protein (PSB28); FUNCTIONS IN: molecular_function unknown; INVOLVED IN: photosynthesis; LOCATED IN: chloroplast thylakoid membrane, photosystem II reaction center; EXPRESSED IN: 22 plant structures; EXPRESSED DURING: 13 growth stages; CONTAINS InterPro DOMAIN/s: Photosystem II protein Psb28, class…
	Zm00001d000410	0	0	0	0	0	0	0	0	0	0	0	0	0	0	not assigned.unknown'	no hits & (original description: pep contig:AGPv4:B73V4_ctg69:24296:24802:1 gene:Zm00001d000410 transcript:Zm00001d000410_T001 gene_biotype:protein_coding transcript_biotype:protein_coding description:RING-H2 finger protein ATL3C)'
	Zm00001d000411	0	0	0	0.272895	0	0.150214	0	0	0	0	0	0.0682238	0.0500713	0	not assigned.unknown'	no hits & (original description: pep contig:AGPv4:B73V4_ctg69:50957:51337:-1 gene:Zm00001d000411 transcript:Zm00001d000411_T001 gene_biotype:protein_coding transcript_biotype:protein_coding)'
	Zm00001d000412	0	0	0	0.272895	0.663359	0.150214	0	0	0	0	0	0.0682238	0.271191	0	not assigned.unknown'	(original description: pep contig:AGPv4:B73V4_ctg8:43499:46626:1 gene:Zm00001d000412 transcript:Zm00001d000412_T001 gene_biotype:protein_coding transcript_biotype:protein_coding description:hAT transposon superfamily protein)'
	Zm00001d000413	0.322201	0.301508	0.277684	0	0.22112	0.150214	0.205441	0.745389	0.242072	0.227277	0.257378	0.225348	0.192258	0.368029	misc.UDP glucosyl and glucoronyl transferases'	(loc_os09g16030.1 : 540.0) no description available & (at5g14860 : 333.0) UDP-Glycosyltransferase superfamily protein; FUNCTIONS IN: transferase activity, transferring glycosyl groups; INVOLVED IN: metabolic process; LOCATED IN: cellular_component unknown; EXPRESSED IN: central cell; CONTAINS InterPro DOMAIN/s: UDP-glucuronosyl/UDP-glucosyltransferase (InterPro:IPR002213), Tudor subgroup (InterPr…	(at5g14860 : 333.0) UDP-Glycosyltransferase superfamily protein; FUNCTIONS IN: transferase activity, transferring glycosyl groups; INVOLVED IN: metabolic process; LOCATED IN: cellular_component unknown; EXPRESSED IN: central cell; CONTAINS InterPro DOMAIN/s: UDP-glucuronosyl/UDP-glucosyltransferase (InterPro:IPR002213), Tudor subgroup (InterPro:IPR018351); BEST Arabidopsis thaliana protein match …
	Zm00001d000414	0	0	0	0	0	0	0	0	0	0	0	0	0	0	not assigned.unknown'	no hits & (original description: pep contig:AGPv4:B73V4_ctg151:52117:53637:-1 gene:Zm00001d000414 transcript:Zm00001d000414_T001 gene_biotype:protein_coding transcript_biotype:protein_coding description:Disease resistance protein RPM1)'
	Zm00001d000417	0.322201	0	0	0	0	0	0	0	0	0	0	0.0805503	0	0	PS.lightreaction.photosystem II.PSII polypeptide subunits'	(gnl|cdd|79222 : 681.0) no description available & (p48183|psba_maize : 664.0) Photosystem Q(B) protein (32 kDa thylakoid membrane protein) (Photosystem II protein D1) - Zea mays (Maize) & (loc_os08g35420.1 : 659.0) no description available & (atcg00020 : 654.0) Encodes chlorophyll binding protein D1, a part of the photosystem II reaction center core; photosystem II reaction center protein A (PSB…	(atcg00020 : 654.0) Encodes chlorophyll binding protein D1, a part of the photosystem II reaction center core; photosystem II reaction center protein A (PSBA); FUNCTIONS IN: chlorophyll binding; INVOLVED IN: photosynthesis, light reaction; LOCATED IN: in 6 components; EXPRESSED IN: 24 plant structures; EXPRESSED DURING: 14 growth stages; CONTAINS InterPro DOMAIN/s: Photosystem II reaction centre …
	Zm00001d000418	0.322201	0.301508	0.277684	0.545791	0.442239	0.300428	0.821764	0	0.242072	0.227277	0	0.361796	0.521477	0.117337	cell wall.cell wall proteins.AGPs.AGP'	(at4g12730 : 194.0) AF333971 Arabidopsis thaliana fasciclin-like arabinogalactan-protein 2 (Fla2) mRNA, complete cds; FASCICLIN-like arabinogalactan 2 (FLA2); INVOLVED IN: response to cyclopentenone; LOCATED IN: anchored to plasma membrane, plasma membrane, anchored to membrane, membrane; EXPRESSED IN: 25 plant structures; EXPRESSED DURING: 13 growth stages; CONTAINS InterPro DOMAIN/s: FAS1 domai…	(at4g12730 : 194.0) AF333971 Arabidopsis thaliana fasciclin-like arabinogalactan-protein 2 (Fla2) mRNA, complete cds; FASCICLIN-like arabinogalactan 2 (FLA2); INVOLVED IN: response to cyclopentenone; LOCATED IN: anchored to plasma membrane, plasma membrane, anchored to membrane, membrane; EXPRESSED IN: 25 plant structures; EXPRESSED DURING: 13 growth stages; CONTAINS InterPro DOMAIN/s: FAS1 domai…	endo1
	Zm00001d000419	1.2888	0.301508	1.11073	0.272895	0.22112	0.600855	2.05441	1.24231	0.484145	0.454554	0.257378	0.743485	0.958795	0.609598	not assigned.no ontology'	(loc_os01g14810.3 : 387.0) no description available & (at5g48960 : 314.0) HAD-superfamily hydrolase, subfamily IG, 5'-nucleotidase; FUNCTIONS IN: 5'-nucleotidase activity; INVOLVED IN: biological_process unknown; LOCATED IN: chloroplast, chloroplast stroma; EXPRESSED IN: 23 plant structures; EXPRESSED DURING: 13 growth stages; CONTAINS InterPro DOMAIN/s: HAD-superfamily hydrolase, subfamily IG, 5…	(at5g48960 : 314.0) HAD-superfamily hydrolase, subfamily IG, 5-nucleotidase; FUNCTIONS IN: 5-nucleotidase activity; INVOLVED IN: biological_process unknown; LOCATED IN: chloroplast, chloroplast stroma; EXPRESSED IN: 23 plant structures; EXPRESSED DURING: 13 growth stages; CONTAINS InterPro DOMAIN/s: HAD-superfamily hydrolase, subfamily IG, 5-nucleotidase (InterPro:IPR008380); BEST Arabidopsis tha…
	Zm00001d000422	0	0	0	0	0	0	0	0	0	0	0	0	0	0	not assigned.unknown'	no hits & (original description: pep contig:AGPv4:B73V4_ctg250:32293:32493:-1 gene:Zm00001d000422 transcript:Zm00001d000422_T001 gene_biotype:protein_coding transcript_biotype:protein_coding)'
	Zm00001d000424	23.5207	22.01	42.2079	34.1119	27.1977	20.4291	26.7073	74.0419	58.0974	56.3647	47.8722	30.4626	24.778	59.0941	cell.vesicle transport'	(loc_os08g01880.1 : 252.0) no description available & (at4g10170 : 115.0) SNARE-like superfamily protein; FUNCTIONS IN: molecular_function unknown; INVOLVED IN: transport, vesicle-mediated transport; LOCATED IN: plasma membrane; EXPRESSED IN: 22 plant structures; EXPRESSED DURING: 13 growth stages; CONTAINS InterPro DOMAIN/s: Longin (InterPro:IPR010908), Longin-like (InterPro:IPR011012); BEST Ara…	(at4g10170 : 115.0) SNARE-like superfamily protein; FUNCTIONS IN: molecular_function unknown; INVOLVED IN: transport, vesicle-mediated transport; LOCATED IN: plasma membrane; EXPRESSED IN: 22 plant structures; EXPRESSED DURING: 13 growth stages; CONTAINS InterPro DOMAIN/s: Longin (InterPro:IPR010908), Longin-like (InterPro:IPR011012); BEST Arabidopsis thaliana protein match is: SNARE-like superfa…
	Zm00001d000425	0	0	0	0	0	0	0	0	0	0	0	0	0	0	not assigned.unknown'	(original description: pep contig:AGPv4:B73V4_ctg219:9506:12192:1 gene:Zm00001d000425 transcript:Zm00001d000425_T001 gene_biotype:protein_coding transcript_biotype:protein_coding description:Embryogenesis transmembrane protein-like)'
	Zm00001d000428	28.9981	28.9447	31.3782	30.0185	35.158	64.1413	47.6623	78.5143	93.682	79.0924	74.6395	29.8349	48.9872	81.482	DNA.unspecified'	(ipr004240 : 1500.0) Nonaspanin (TM9SF) & (loc_os06g44140.1 : 1005.0) no description available & (at2g24170 : 919.0) Endomembrane protein 70 protein family; LOCATED IN: endomembrane system, integral to membrane; EXPRESSED IN: 21 plant structures; EXPRESSED DURING: 13 growth stages; CONTAINS InterPro DOMAIN/s: Nonaspanin (TM9SF) (InterPro:IPR004240); BEST Arabidopsis thaliana protein match is: End…	(at2g24170 : 919.0) Endomembrane protein 70 protein family; LOCATED IN: endomembrane system, integral to membrane; EXPRESSED IN: 21 plant structures; EXPRESSED DURING: 13 growth stages; CONTAINS InterPro DOMAIN/s: Nonaspanin (TM9SF) (InterPro:IPR004240); BEST Arabidopsis thaliana protein match is: Endomembrane protein 70 protein family (TAIR:AT5G10840.1); Has 1577 Blast hits to 1550 proteins in 3…	rs131104815
	Zm00001d000429	0	0.603015	0	0	0	0	0	0	0	0	0	0.150754	0	0	not assigned.unknown'	no hits & (original description: pep contig:AGPv4:B73V4_ctg68:39521:39730:-1 gene:Zm00001d000429 transcript:Zm00001d000429_T001 gene_biotype:protein_coding transcript_biotype:protein_coding)'
	Zm00001d000430	1.93321	3.61809	3.60989	2.18316	3.31679	1.95278	3.4925	2.23617	2.17865	1.59094	2.3164	2.83609	2.92069	2.08054	transport.unspecified cations'	(loc_os06g44150.1 : 601.0) no description available & (at1g16010 : 475.0) Transmembrane magnesium transporter. One of nine family members.; magnesium transporter 2 (MGT2); FUNCTIONS IN: magnesium ion transmembrane transporter activity, metal ion transmembrane transporter activity; INVOLVED IN: transmembrane transport, metal ion transport; LOCATED IN: membrane; EXPRESSED IN: 32 plant structures; E…	(at1g16010 : 475.0) Transmembrane magnesium transporter. One of nine family members.; magnesium transporter 2 (MGT2); FUNCTIONS IN: magnesium ion transmembrane transporter activity, metal ion transmembrane transporter activity; INVOLVED IN: transmembrane transport, metal ion transport; LOCATED IN: membrane; EXPRESSED IN: 32 plant structures; EXPRESSED DURING: 14 growth stages; CONTAINS InterPro D…	mgt1
	Zm00001d000431	0	0	0	0	0	0	0	0	0	0	0	0	0	0	DNA.synthesis/chromatin structure'	(loc_os03g58810.1 : 573.0) no description available & (gnl|cdd|35563 : 457.0) no description available & (chl4|524236 : 439.0) no description available & (at5g65900 : 437.0) DEA(D/H)-box RNA helicase family protein; FUNCTIONS IN: helicase activity, ATP-dependent helicase activity, nucleic acid binding, ATP binding; LOCATED IN: cellular_component unknown; EXPRESSED IN: 23 plant structures; EXPRESS…	(at5g65900 : 437.0) DEA(D/H)-box RNA helicase family protein; FUNCTIONS IN: helicase activity, ATP-dependent helicase activity, nucleic acid binding, ATP binding; LOCATED IN: cellular_component unknown; EXPRESSED IN: 23 plant structures; EXPRESSED DURING: 13 growth stages; CONTAINS InterPro DOMAIN/s: RNA helicase, DEAD-box type, Q motif (InterPro:IPR014014), DNA/RNA helicase, DEAD/DEAH box type, …	rs131178015
	Zm00001d000432	205.887	179.698	169.942	179.019	220.014	214.205	226.807	173.676	145.728	177.276	170.384	183.637	220.342	166.766	development.unspecified'	(loc_os03g49210.1 : 765.0) no description available & (at5g14520 : 606.0) pescadillo-related; FUNCTIONS IN: transcription coactivator activity; INVOLVED IN: cell proliferation; LOCATED IN: nucleolus, intracellular; EXPRESSED IN: 22 plant structures; EXPRESSED DURING: 13 growth stages; CONTAINS InterPro DOMAIN/s: Pescadillo, N-terminal (InterPro:IPR010613), BRCT (InterPro:IPR001357); Has 503 Blast…	(at5g14520 : 606.0) pescadillo-related; FUNCTIONS IN: transcription coactivator activity; INVOLVED IN: cell proliferation; LOCATED IN: nucleolus, intracellular; EXPRESSED IN: 22 plant structures; EXPRESSED DURING: 13 growth stages; CONTAINS InterPro DOMAIN/s: Pescadillo, N-terminal (InterPro:IPR010613), BRCT (InterPro:IPR001357); Has 503 Blast hits to 494 proteins in 230 species: Archae - 0; Bact…
	Zm00001d000433	0	0	0	0	0	0	0	0	0	0	0	0	0	0	cell wall.precursor synthesis.UGE'	(loc_os08g28730.1 : 122.0) no description available & (at4g10960 : 84.0) Encodes a protein with UDP-D-glucose 4-epimerase activity.; UDP-D-glucose/UDP-D-galactose 4-epimerase 5 (UGE5); FUNCTIONS IN: UDP-glucose 4-epimerase activity, protein dimerization activity; INVOLVED IN: response to stress; LOCATED IN: endomembrane system; EXPRESSED IN: male gametophyte, root, guard cell, leaf, pollen tube; …	(at4g10960 : 84.0) Encodes a protein with UDP-D-glucose 4-epimerase activity.; UDP-D-glucose/UDP-D-galactose 4-epimerase 5 (UGE5); FUNCTIONS IN: UDP-glucose 4-epimerase activity, protein dimerization activity; INVOLVED IN: response to stress; LOCATED IN: endomembrane system; EXPRESSED IN: male gametophyte, root, guard cell, leaf, pollen tube; EXPRESSED DURING: L mature pollen stage, M germinated …
	Zm00001d000434	0.322201	0.603015	0.833051	1.36448	3.75903	5.10727	5.13602	8.94466	15.2506	26.8187	23.4214	0.780686	4.66744	18.6088	transport.misc'	(loc_os05g26840.1 : 854.0) no description available & (at3g10960 : 702.0) Encodes a homolog of the adenine-guanine-hypoxanthine transporter AzgA of Aspergillus nidulans. Function as a plant adenine-guanine transporter. Two closely related genes exist in Arabidopsis: AT3G10960 (Azg1) and AT5G50300 (Azg2).; AZA-guanine resistant1 (AZG1); FUNCTIONS IN: transmembrane transporter activity, purine tran…	(at3g10960 : 702.0) Encodes a homolog of the adenine-guanine-hypoxanthine transporter AzgA of Aspergillus nidulans. Function as a plant adenine-guanine transporter. Two closely related genes exist in Arabidopsis: AT3G10960 (Azg1) and AT5G50300 (Azg2).; AZA-guanine resistant1 (AZG1); FUNCTIONS IN: transmembrane transporter activity, purine transmembrane transporter activity; INVOLVED IN: purine tr…	rs130411563
	Zm00001d000435	16.4323	12.0603	7.49746	9.55133	10.1715	7.51069	11.0938	11.6778	10.6512	9.09108	13.1263	11.3853	9.592	11.1366	not assigned.no ontology.pentatricopeptide (PPR) repeat-containing protein'	(loc_os12g21930.3 : 545.0) no description available & (at2g15980 : 217.0) Tetratricopeptide repeat (TPR)-like superfamily protein; CONTAINS InterPro DOMAIN/s: Pentatricopeptide repeat (InterPro:IPR002885); BEST Arabidopsis thaliana protein match is: Tetratricopeptide repeat (TPR)-like superfamily protein (TAIR:AT5G39710.1); Has 28218 Blast hits to 10356 proteins in 245 species: Archae - 1; Bacter…	(at2g15980 : 217.0) Tetratricopeptide repeat (TPR)-like superfamily protein; CONTAINS InterPro DOMAIN/s: Pentatricopeptide repeat (InterPro:IPR002885); BEST Arabidopsis thaliana protein match is: Tetratricopeptide repeat (TPR)-like superfamily protein (TAIR:AT5G39710.1); Has 28218 Blast hits to 10356 proteins in 245 species: Archae - 1; Bacteria - 15; Metazoa - 229; Fungi - 251; Plants - 27094; V…
	Zm00001d000436	8.05503	6.63317	6.10904	6.0037	11.4982	7.81112	7.19043	5.46618	7.26217	9.09108	9.78035	6.70023	8.83326	7.89994	not assigned.unknown'	(at5g51150 : 671.0) Mitochondrial import inner membrane translocase subunit Tim17/Tim22/Tim23 family protein; FUNCTIONS IN: protein transporter activity; INVOLVED IN: protein transport; LOCATED IN: mitochondrial inner membrane, chloroplast; CONTAINS InterPro DOMAIN/s: Mitochondrial inner membrane translocase complex, subunit Tim17/22 (InterPro:IPR003397); BEST Arabidopsis thaliana protein match i…	(at5g51150 : 671.0) Mitochondrial import inner membrane translocase subunit Tim17/Tim22/Tim23 family protein; FUNCTIONS IN: protein transporter activity; INVOLVED IN: protein transport; LOCATED IN: mitochondrial inner membrane, chloroplast; CONTAINS InterPro DOMAIN/s: Mitochondrial inner membrane translocase complex, subunit Tim17/22 (InterPro:IPR003397); BEST Arabidopsis thaliana protein match i…
	Zm00001d000437	0	0	0	0	0	0	0	0	0	0	0	0	0	0	cell.organisation'	(loc_os07g32790.1 : 154.0) no description available & (at1g11740 : 80.9) ankyrin repeat family protein; CONTAINS InterPro DOMAIN/s: Ankyrin repeat-containing domain (InterPro:IPR020683), Protein of unknown function DUF3424 (InterPro:IPR021832), Ankyrin repeat (InterPro:IPR002110); BEST Arabidopsis thaliana protein match is: Ankyrin repeat family protein (TAIR:AT1G62050.1); Has 1132 Blast hits to …	(at1g11740 : 80.9) ankyrin repeat family protein; CONTAINS InterPro DOMAIN/s: Ankyrin repeat-containing domain (InterPro:IPR020683), Protein of unknown function DUF3424 (InterPro:IPR021832), Ankyrin repeat (InterPro:IPR002110); BEST Arabidopsis thaliana protein match is: Ankyrin repeat family protein (TAIR:AT1G62050.1); Has 1132 Blast hits to 1026 proteins in 130 species: Archae - 4; Bacteria - 2…
	Zm00001d000438	0	0	0	0	0	0	0	0	0.242072	0.454554	0.257378	0	0	0.238501	secondary metabolism.flavonoids.chalcones'	(loc_os07g17010.1 : 475.0) no description available & (p51075|chsy_betve : 399.0) Chalcone synthase (EC 2.3.1.74) (Naringenin-chalcone synthase) - Betula verrucosa (White birch) (Betula pendula) & (at5g13930 : 379.0) Encodes chalcone synthase (CHS), a key enzyme involved in the biosynthesis of flavonoids. Required for the accumulation of purple anthocyanins in leaves and stems. Also involved in t…	(at5g13930 : 379.0) Encodes chalcone synthase (CHS), a key enzyme involved in the biosynthesis of flavonoids. Required for the accumulation of purple anthocyanins in leaves and stems. Also involved in the regulation of auxin transport and the modulation of root gravitropism.; TRANSPARENT TESTA 4 (TT4); FUNCTIONS IN: naringenin-chalcone synthase activity; INVOLVED IN: in 11 processes; LOCATED IN: …
	Zm00001d000439	28.6759	28.3417	21.3816	17.7382	25.871	14.4205	18.6951	7.70235	6.05181	6.36375	6.43444	24.0344	19.6622	6.63809	not assigned.unknown'	(loc_os04g50216.1 : 296.0) no description available & (at4g17790 : 239.0) SNARE associated Golgi protein family; CONTAINS InterPro DOMAIN/s: SNARE associated Golgi protein (InterPro:IPR015414); BEST Arabidopsis thaliana protein match is: SNARE associated Golgi protein family (TAIR:AT1G71940.1); Has 30201 Blast hits to 17322 proteins in 780 species: Archae - 12; Bacteria - 1396; Metazoa - 17338; F…	(at4g17790 : 239.0) SNARE associated Golgi protein family; CONTAINS InterPro DOMAIN/s: SNARE associated Golgi protein (InterPro:IPR015414); BEST Arabidopsis thaliana protein match is: SNARE associated Golgi protein family (TAIR:AT1G71940.1); Has 30201 Blast hits to 17322 proteins in 780 species: Archae - 12; Bacteria - 1396; Metazoa - 17338; Fungi - 3422; Plants - 5037; Viruses - 0; Other Eukaryo…
	Zm00001d000442	0	0	0	0	0	0	0	0	0	0	0	0	0	0	not assigned.unknown'	(original description: pep contig:AGPv4:B73V4_ctg88:18569:19845:1 gene:Zm00001d000442 transcript:Zm00001d000442_T001 gene_biotype:protein_coding transcript_biotype:protein_coding)'
	Zm00001d000443	17.3989	15.0754	16.1056	16.9195	12.3827	14.2703	13.97	7.95081	7.26217	4.31826	7.20657	16.3748	13.541	6.68445	not assigned.no ontology'	(loc_os04g50204.1 : 402.0) no description available & (at5g16730 : 195.0) LOCATED IN: chloroplast; EXPRESSED IN: 23 plant structures; EXPRESSED DURING: 13 growth stages; CONTAINS InterPro DOMAIN/s: Protein of unknown function DUF827, plant (InterPro:IPR008545), Spectrin/alpha-actinin (InterPro:IPR018159); BEST Arabidopsis thaliana protein match is: Plant protein of unknown function (DUF827) (TAIR…	(at5g16730 : 195.0) LOCATED IN: chloroplast; EXPRESSED IN: 23 plant structures; EXPRESSED DURING: 13 growth stages; CONTAINS InterPro DOMAIN/s: Protein of unknown function DUF827, plant (InterPro:IPR008545), Spectrin/alpha-actinin (InterPro:IPR018159); BEST Arabidopsis thaliana protein match is: Plant protein of unknown function (DUF827) (TAIR:AT3G02930.1); Has 1807 Blast hits to 1807 proteins in…	mu1020113
	Zm00001d000444	0	0	0	0	0	0	0	0	0	0	0	0	0	0	not assigned.unknown'	(original description: pep contig:AGPv4:B73V4_ctg88:34954:40279:1 gene:Zm00001d000444 transcript:Zm00001d000444_T001 gene_biotype:protein_coding transcript_biotype:protein_coding)'
	Zm00001d000445	0	0	0	0	0	0	0	0	0	0	0	0	0	0	misc.oxidases - copper, flavone etc'	(loc_os11g10170.1 : 482.0) no description available & (at1g48910 : 400.0) YUC10; FUNCTIONS IN: NADP or NADPH binding, oxidoreductase activity, monooxygenase activity, FAD binding, flavin-containing monooxygenase activity; INVOLVED IN: regulation of anatomical structure morphogenesis; LOCATED IN: cellular_component unknown; EXPRESSED IN: sperm cell; CONTAINS InterPro DOMAIN/s: Pyridine nucleotide-…	(at1g48910 : 400.0) YUC10; FUNCTIONS IN: NADP or NADPH binding, oxidoreductase activity, monooxygenase activity, FAD binding, flavin-containing monooxygenase activity; INVOLVED IN: regulation of anatomical structure morphogenesis; LOCATED IN: cellular_component unknown; EXPRESSED IN: sperm cell; CONTAINS InterPro DOMAIN/s: Pyridine nucleotide-disulphide oxidoreductase, class-II (InterPro:IPR00010…
	Zm00001d000447	0.644402	0	0	0.545791	0.22112	0.600855	0.821764	0.993852	1.69451	2.27277	1.80164	0.297548	0.547913	1.69069	not assigned.unknown'	(original description: pep contig:AGPv4:B73V4_ctg242:24505:26768:-1 gene:Zm00001d000447 transcript:Zm00001d000447_T001 gene_biotype:protein_coding transcript_biotype:protein_coding description:OSJNBa0041A02.21 protein; protein)'
	Zm00001d000448	0	0	0	0	0	0	0	0	0	0	0	0	0	0	not assigned.unknown'	no hits & (original description: pep contig:AGPv4:B73V4_ctg120:46631:49045:1 gene:Zm00001d000448 transcript:Zm00001d000448_T001 gene_biotype:protein_coding transcript_biotype:protein_coding)'
	Zm00001d000449	0.644402	0	0	0	0	2.85406	0.410882	0.496926	0	0	0.257378	0.161101	1.08831	0.188576	not assigned.unknown'	no hits & (original description: pep contig:AGPv4:B73V4_ctg120:48465:49922:-1 gene:Zm00001d000449 transcript:Zm00001d000449_T001 gene_biotype:protein_coding transcript_biotype:protein_coding description:C2H2 and C2HC zinc fingers superfamily protein)'
	Zm00001d000452	0	0.904523	0.555367	0.272895	1.1056	0.901283	0.616323	0.745389	0.726217	0.227277	0.772133	0.433196	0.874401	0.617754	not assigned.unknown'	no hits & (original description: pep contig:AGPv4:B73V4_ctg205:21046:23716:-1 gene:Zm00001d000452 transcript:Zm00001d000452_T001 gene_biotype:protein_coding transcript_biotype:protein_coding)'
	Zm00001d000455	0	0	0	0	0	0	0	0	0	0	0	0	0	0	not assigned.unknown'	no hits & (original description: pep contig:AGPv4:B73V4_ctg144:34672:45261:-1 gene:Zm00001d000455 transcript:Zm00001d000455_T001 gene_biotype:protein_coding transcript_biotype:protein_coding)'
	Zm00001d000458	0.322201	0.603015	0.277684	0.272895	0.22112	0	0	0.248463	0	0.227277	0.257378	0.368949	0.0737065	0.183279	not assigned.unknown'	(original description: pep contig:AGPv4:B73V4_ctg119:9942:10808:1 gene:Zm00001d000458 transcript:Zm00001d000458_T001 gene_biotype:protein_coding transcript_biotype:protein_coding description:Transcription repressor OFP7)'		mu1013461
	Zm00001d000460	0	0	0	0	0	0	0	0	0	0	0	0	0	0	not assigned.unknown'	(loc_os02g53380.1 : 758.0) no description available & (at3g12060 : 537.0) Encodes a member of the TBL (TRICHOME BIREFRINGENCE-LIKE) gene family containing a plant-specific DUF231 (domain of unknown function) domain. TBL gene family has 46 members, two of which (TBR/AT5G06700 and TBL3/AT5G01360) have been shown to be involved in the synthesis and deposition of secondary wall cellulose, presumably …	(at3g12060 : 537.0) Encodes a member of the TBL (TRICHOME BIREFRINGENCE-LIKE) gene family containing a plant-specific DUF231 (domain of unknown function) domain. TBL gene family has 46 members, two of which (TBR/AT5G06700 and TBL3/AT5G01360) have been shown to be involved in the synthesis and deposition of secondary wall cellulose, presumably by influencing the esterification state of pectic poly…
	Zm00001d001763	0.322201	0.301508	0	0.272895	0.884478	0.150214	0.616323	1.24231	0.484145	1.13638	0.772133	0.224151	0.550338	0.908744	not assigned.unknown'	(gnl|cdd|68247 : 189.0) no description available & (at4g24910 : 145.0) Protein of unknown function (DUF579); FUNCTIONS IN: molecular_function unknown; INVOLVED IN: biological_process unknown; LOCATED IN: chloroplast; CONTAINS InterPro DOMAIN/s: Protein of unknown function DUF579 (InterPro:IPR021148), Conserved hypothetical protein CHP01627 (InterPro:IPR006514); BEST Arabidopsis thaliana protein m…	(at4g24910 : 145.0) Protein of unknown function (DUF579); FUNCTIONS IN: molecular_function unknown; INVOLVED IN: biological_process unknown; LOCATED IN: chloroplast; CONTAINS InterPro DOMAIN/s: Protein of unknown function DUF579 (InterPro:IPR021148), Conserved hypothetical protein CHP01627 (InterPro:IPR006514); BEST Arabidopsis thaliana protein match is: Protein of unknown function (DUF579) (TAIR…	mu1017468
	Zm00001d001765	63.4736	58.4925	55.8144	52.9417	63.0191	55.1285	57.9344	101.373	96.8289	90.9108	89.5674	57.6805	58.694	94.67	cell.vesicle transport'	(loc_os04g58880.1 : 1007.0) no description available & (at5g03540 : 719.0) AtEXO70A1 is a member of EXO70 gene family, putative exocyst subunits, conserved in land plants. Arabidopsis thaliana contains 23 putative EXO70 genes, which can be classified into nine clusters on the phylogenetic tree; exocyst subunit exo70 family protein A1 (EXO70A1); CONTAINS InterPro DOMAIN/s: Exo70 exocyst complex su…	(at5g03540 : 719.0) AtEXO70A1 is a member of EXO70 gene family, putative exocyst subunits, conserved in land plants. Arabidopsis thaliana contains 23 putative EXO70 genes, which can be classified into nine clusters on the phylogenetic tree; exocyst subunit exo70 family protein A1 (EXO70A1); CONTAINS InterPro DOMAIN/s: Exo70 exocyst complex subunit (InterPro:IPR004140); BEST Arabidopsis thaliana p…
	Zm00001d001766	0.322201	0	0	0	0.22112	0	0	0.248463	0.968289	0.681831	0.772133	0.0805503	0.0737065	0.667679	not assigned.unknown'	(original description: pep chromosome:AGPv4:2:177013:177948:-1 gene:Zm00001d001766 transcript:Zm00001d001766_T001 gene_biotype:protein_coding transcript_biotype:protein_coding)'
	Zm00001d001767	1.61101	3.61809	1.6661	4.09343	3.75903	5.10727	2.46529	1.9877	2.42072	2.50005	2.83115	2.74716	3.7772	2.43491	protein.degradation.ubiquitin.E3.BTB/POZ Cullin3.BTB/POZ'	(loc_os10g29230.1 : 358.0) no description available & (at5g19000 : 218.0) BTB-POZ and MATH domain 1 (BPM1); CONTAINS InterPro DOMAIN/s: TRAF-like (InterPro:IPR008974), BTB/POZ (InterPro:IPR013069), MATH (InterPro:IPR002083), BTB/POZ fold (InterPro:IPR011333), Kelch related (InterPro:IPR013089), BTB/POZ-like (InterPro:IPR000210), TRAF-type (InterPro:IPR013322); BEST Arabidopsis thaliana protein ma…	(at5g19000 : 218.0) BTB-POZ and MATH domain 1 (BPM1); CONTAINS InterPro DOMAIN/s: TRAF-like (InterPro:IPR008974), BTB/POZ (InterPro:IPR013069), MATH (InterPro:IPR002083), BTB/POZ fold (InterPro:IPR011333), Kelch related (InterPro:IPR013089), BTB/POZ-like (InterPro:IPR000210), TRAF-type (InterPro:IPR013322); BEST Arabidopsis thaliana protein match is: BTB-POZ and MATH domain 2 (TAIR:AT3G06190.1).	mab10
	Zm00001d001769	0	0	0	0	0	0	0	0	0	0	0	0	0	0	RNA.regulation of transcription.PHOR1'	(loc_os04g58920.1 : 369.0) no description available & (at2g35930 : 224.0) Encodes a cytoplasmically localized U-box domain containing E3 ubiquitin ligase that is involved in the response to water stress and acts as a negative regulator of PAMP-triggered immunity.; plant U-box 23 (PUB23); CONTAINS InterPro DOMAIN/s: U box domain (InterPro:IPR003613), Armadillo-like helical (InterPro:IPR011989), Ar…	(at2g35930 : 224.0) Encodes a cytoplasmically localized U-box domain containing E3 ubiquitin ligase that is involved in the response to water stress and acts as a negative regulator of PAMP-triggered immunity.; plant U-box 23 (PUB23); CONTAINS InterPro DOMAIN/s: U box domain (InterPro:IPR003613), Armadillo-like helical (InterPro:IPR011989), Armadillo-type fold (InterPro:IPR016024); BEST Arabidops…
	Zm00001d001770	0	0.301508	0.277684	0	0	0	0	0	0	0	0	0.144798	0	0	protein.synthesis.ribosomal protein.eukaryotic.40S subunit.S4'	(p49398|rs4_orysa : 108.0) 40S ribosomal protein S4 (SCAR protein SS620) - Oryza sativa (Rice) & (loc_os02g01560.1 : 108.0) no description available & (at5g58420 : 100.0) Ribosomal protein S4 (RPS4A) family protein; FUNCTIONS IN: structural constituent of ribosome; INVOLVED IN: translation; LOCATED IN: cytosolic small ribosomal subunit, cytosolic ribosome, nucleolus, membrane; EXPRESSED IN: 25 pl…	(at5g58420 : 100.0) Ribosomal protein S4 (RPS4A) family protein; FUNCTIONS IN: structural constituent of ribosome; INVOLVED IN: translation; LOCATED IN: cytosolic small ribosomal subunit, cytosolic ribosome, nucleolus, membrane; EXPRESSED IN: 25 plant structures; EXPRESSED DURING: 13 growth stages; CONTAINS InterPro DOMAIN/s: Ribosomal protein S4e, central (InterPro:IPR013845), Ribosomal protein …
	Zm00001d001771	8.37723	25.9296	14.1619	20.4671	80.7087	56.18	44.1698	16.647	42.3627	53.6374	53.5345	17.234	60.3528	41.5454	protein.degradation'	(loc_os04g58840.1 : 438.0) no description available & (at3g52500 : 295.0) Eukaryotic aspartyl protease family protein; FUNCTIONS IN: aspartic-type endopeptidase activity; INVOLVED IN: proteolysis; LOCATED IN: cell wall, membrane, plant-type cell wall; EXPRESSED IN: 22 plant structures; EXPRESSED DURING: 13 growth stages; CONTAINS InterPro DOMAIN/s: Peptidase aspartic (InterPro:IPR021109), Peptida…	(at3g52500 : 295.0) Eukaryotic aspartyl protease family protein; FUNCTIONS IN: aspartic-type endopeptidase activity; INVOLVED IN: proteolysis; LOCATED IN: cell wall, membrane, plant-type cell wall; EXPRESSED IN: 22 plant structures; EXPRESSED DURING: 13 growth stages; CONTAINS InterPro DOMAIN/s: Peptidase aspartic (InterPro:IPR021109), Peptidase aspartic, catalytic (InterPro:IPR009007), Peptidase…
	Zm00001d001772	2.57761	0.301508	1.11073	1.63737	1.32672	1.20171	1.23265	1.24231	0.484145	0.454554	0.772133	1.40681	1.25369	0.738286	stress.biotic'	(loc_os04g58850.1 : 190.0) no description available & (gnl|cdd|70773 : 134.0) no description available & (at2g35460 : 82.4) Late embryogenesis abundant (LEA) hydroxyproline-rich glycoprotein family; CONTAINS InterPro DOMAIN/s: Late embryogenesis abundant protein, group 2 (InterPro:IPR004864); BEST Arabidopsis thaliana protein match is: NDR1/HIN1-like 2 (TAIR:AT3G11650.1); Has 974 Blast hits to 97…	(at2g35460 : 82.4) Late embryogenesis abundant (LEA) hydroxyproline-rich glycoprotein family; CONTAINS InterPro DOMAIN/s: Late embryogenesis abundant protein, group 2 (InterPro:IPR004864); BEST Arabidopsis thaliana protein match is: NDR1/HIN1-like 2 (TAIR:AT3G11650.1); Has 974 Blast hits to 974 proteins in 28 species: Archae - 0; Bacteria - 0; Metazoa - 0; Fungi - 0; Plants - 974; Viruses - 0; Ot…
	Zm00001d001773	5.79962	7.23618	18.6048	10.6429	8.84478	11.8669	10.4775	40.4995	30.7432	29.546	22.9066	10.5709	10.3964	30.9238	not assigned.no ontology.pentatricopeptide (PPR) repeat-containing protein'	(at3g51320 : 317.0) Pentatricopeptide repeat (PPR) superfamily protein; CONTAINS InterPro DOMAIN/s: Pentatricopeptide repeat (InterPro:IPR002885); BEST Arabidopsis thaliana protein match is: Pentatricopeptide repeat (PPR) superfamily protein (TAIR:AT3G62890.1); Has 32632 Blast hits to 12262 proteins in 174 species: Archae - 0; Bacteria - 0; Metazoa - 25; Fungi - 25; Plants - 32307; Viruses - 0; O…	(at3g51320 : 317.0) Pentatricopeptide repeat (PPR) superfamily protein; CONTAINS InterPro DOMAIN/s: Pentatricopeptide repeat (InterPro:IPR002885); BEST Arabidopsis thaliana protein match is: Pentatricopeptide repeat (PPR) superfamily protein (TAIR:AT3G62890.1); Has 32632 Blast hits to 12262 proteins in 174 species: Archae - 0; Bacteria - 0; Metazoa - 25; Fungi - 25; Plants - 32307; Viruses - 0; O…
	Zm00001d001774	0.644402	1.20603	5.83136	4.09343	1.54784	1.0515	0.821764	11.9262	15.9768	15.9094	15.1853	2.9438	1.14037	14.7494	RNA.processing.ribonucleases'	(loc_os04g58810.1 : 275.0) no description available & (gnl|cdd|35525 : 254.0) no description available & (gnl|cdd|86737 : 242.0) no description available & (at5g22250 : 220.0) Polynucleotidyl transferase, ribonuclease H-like superfamily protein; FUNCTIONS IN: ribonuclease activity, nucleic acid binding; INVOLVED IN: RNA modification; LOCATED IN: nucleus; EXPRESSED IN: 21 plant structures; EXPRESS…	(at5g22250 : 220.0) Polynucleotidyl transferase, ribonuclease H-like superfamily protein; FUNCTIONS IN: ribonuclease activity, nucleic acid binding; INVOLVED IN: RNA modification; LOCATED IN: nucleus; EXPRESSED IN: 21 plant structures; EXPRESSED DURING: 11 growth stages; CONTAINS InterPro DOMAIN/s: Ribonuclease CAF1 (InterPro:IPR006941), Polynucleotidyl transferase, ribonuclease H fold (InterPro:…
	Zm00001d001775	0	0	0	0	0	0	0	0	0	0	0	0	0	0	RNA.regulation of transcription.CCAAT box binding factor family, HAP3'	(q65xk1|nfyb4_orysa : 131.0) Nuclear transcription factor Y subunit B-4 (OsNF-YB-4) (Transcriptional activator HAP3C) - Oryza sativa (Rice) & (loc_os05g49780.1 : 131.0) no description available & (at2g37060 : 123.0) "nuclear factor Y, subunit B8" (NF-YB8); FUNCTIONS IN: sequence-specific DNA binding transcription factor activity; INVOLVED IN: regulation of transcription, DNA-dependent; LOCATED IN…	(at2g37060 : 123.0) "nuclear factor Y, subunit B8" (NF-YB8); FUNCTIONS IN: sequence-specific DNA binding transcription factor activity; INVOLVED IN: regulation of transcription, DNA-dependent; LOCATED IN: nucleus, intracellular; EXPRESSED IN: male gametophyte, pollen tube; EXPRESSED DURING: M germinated pollen stage; CONTAINS InterPro DOMAIN/s: Transcription factor, CBFA/NFYB, DNA topoisomerase (…	ca3p2
	Zm00001d001776	0	0.301508	0	0	0	0	0	0	0	0	0	0.0753769	0	0	not assigned.unknown'	no hits & (original description: pep chromosome:AGPv4:2:591782:592024:-1 gene:Zm00001d001776 transcript:Zm00001d001776_T001 gene_biotype:protein_coding transcript_biotype:protein_coding)'		rs131280734
	Zm00001d001777	0	0	0	0	0	0	0	0	0	0	0	0	0	0	not assigned.unknown'	no hits & (original description: pep chromosome:AGPv4:2:644079:645797:-1 gene:Zm00001d001777 transcript:Zm00001d001777_T001 gene_biotype:protein_coding transcript_biotype:protein_coding description:late embryogenesis abundant protein)'
	Zm00001d001779	4.51082	1.80905	4.16525	3.54764	0.884478	0.450641	1.0272	0.745389	0.484145	0.227277	0.514755	3.50819	0.787442	0.492891	not assigned.no ontology'	(loc_os08g01160.1 : 130.0) no description available & (gnl|cdd|68120 : 111.0) no description available & (at5g06200 : 110.0) Uncharacterised protein family (UPF0497); CONTAINS InterPro DOMAIN/s: Uncharacterised protein family UPF0497, trans-membrane plant (InterPro:IPR006702), Uncharacterised protein family UPF0497, trans-membrane plant subgroup (InterPro:IPR006459); BEST Arabidopsis thaliana pro…	(at5g06200 : 110.0) Uncharacterised protein family (UPF0497); CONTAINS InterPro DOMAIN/s: Uncharacterised protein family UPF0497, trans-membrane plant (InterPro:IPR006702), Uncharacterised protein family UPF0497, trans-membrane plant subgroup (InterPro:IPR006459); BEST Arabidopsis thaliana protein match is: Uncharacterised protein family (UPF0497) (TAIR:AT3G11550.1); Has 1807 Blast hits to 1807 p…
	Zm00001d001780	14.1769	21.1055	14.7172	22.6503	17.6896	23.2831	18.0788	15.9016	20.8182	16.8185	17.2443	18.1625	19.6838	17.6957	protein.postranslational modification'	(at1g63500 : 733.0) Protein kinase protein with tetratricopeptide repeat domain; FUNCTIONS IN: protein serine/threonine kinase activity, binding, protein kinase activity, ATP binding; INVOLVED IN: protein amino acid phosphorylation; LOCATED IN: plasma membrane; EXPRESSED IN: 24 plant structures; EXPRESSED DURING: 14 growth stages; CONTAINS InterPro DOMAIN/s: Protein kinase, catalytic domain (Inte…	(at1g63500 : 733.0) Protein kinase protein with tetratricopeptide repeat domain; FUNCTIONS IN: protein serine/threonine kinase activity, binding, protein kinase activity, ATP binding; INVOLVED IN: protein amino acid phosphorylation; LOCATED IN: plasma membrane; EXPRESSED IN: 24 plant structures; EXPRESSED DURING: 14 growth stages; CONTAINS InterPro DOMAIN/s: Protein kinase, catalytic domain (Inte…	mu1014237
	Zm00001d001781	1.2888	1.50754	1.6661	1.63737	1.32672	1.65235	0.205441	2.98155	3.38901	3.40915	4.89017	1.52495	1.0615	3.66747	protein.postranslational modification'	(loc_os12g41540.1 : 470.0) no description available & (at5g10530 : 357.0) Concanavalin A-like lectin protein kinase family protein; FUNCTIONS IN: kinase activity; INVOLVED IN: protein amino acid phosphorylation; LOCATED IN: endomembrane system; EXPRESSED IN: root; CONTAINS InterPro DOMAIN/s: Legume lectin, beta chain (InterPro:IPR001220), Protein kinase, ATP binding site (InterPro:IPR017441), Ser…	(at5g10530 : 357.0) Concanavalin A-like lectin protein kinase family protein; FUNCTIONS IN: kinase activity; INVOLVED IN: protein amino acid phosphorylation; LOCATED IN: endomembrane system; EXPRESSED IN: root; CONTAINS InterPro DOMAIN/s: Legume lectin, beta chain (InterPro:IPR001220), Protein kinase, ATP binding site (InterPro:IPR017441), Serine/threonine-protein kinase-like domain (InterPro:IPR…	rs131185100
	Zm00001d001784	0	0.603015	0.277684	0.818686	1.76896	0.300428	1.0272	1.24231	0.726217	0.909108	0.772133	0.424846	1.0322	0.912443	RNA.regulation of transcription.putative transcription regulator'	(loc_os04g58730.1 : 273.0) no description available & (gnl|cdd|86345 : 98.7) no description available & (at2g45850 : 92.0) AT hook motif DNA-binding family protein; FUNCTIONS IN: DNA binding; INVOLVED IN: biological_process unknown; LOCATED IN: nucleus; EXPRESSED IN: 21 plant structures; EXPRESSED DURING: 13 growth stages; CONTAINS InterPro DOMAIN/s: Protein of unknown function DUF296 (InterPro:I…	(at2g45850 : 92.0) AT hook motif DNA-binding family protein; FUNCTIONS IN: DNA binding; INVOLVED IN: biological_process unknown; LOCATED IN: nucleus; EXPRESSED IN: 21 plant structures; EXPRESSED DURING: 13 growth stages; CONTAINS InterPro DOMAIN/s: Protein of unknown function DUF296 (InterPro:IPR005175), AT hook, DNA-binding motif (InterPro:IPR017956); BEST Arabidopsis thaliana protein match is: …	rs131280921
	Zm00001d001785	5.47742	19.598	8.33051	16.1008	14.3728	12.4677	10.272	11.4293	17.9134	14.0912	18.5312	12.3767	12.3709	15.4913	amino acid metabolism.synthesis.aromatic aa.tryptophan'	(loc_os04g58720.1 : 1858.0) no description available & (at4g11610 : 1402.0) C2 calcium/lipid-binding plant phosphoribosyltransferase family protein; CONTAINS InterPro DOMAIN/s: C2 membrane targeting protein (InterPro:IPR018029), C2 calcium/lipid-binding domain, CaLB (InterPro:IPR008973), Phosphoribosyltransferase C-terminal (InterPro:IPR013583), C2 calcium-dependent membrane targeting (InterPro:I…	(at4g11610 : 1402.0) C2 calcium/lipid-binding plant phosphoribosyltransferase family protein; CONTAINS InterPro DOMAIN/s: C2 membrane targeting protein (InterPro:IPR018029), C2 calcium/lipid-binding domain, CaLB (InterPro:IPR008973), Phosphoribosyltransferase C-terminal (InterPro:IPR013583), C2 calcium-dependent membrane targeting (InterPro:IPR000008); BEST Arabidopsis thaliana protein match is: …	rs128995899
	Zm00001d001786	18.6877	13.8693	15.5503	14.7363	10.3926	6.90984	11.2993	10.6839	5.32559	11.1366	6.43444	15.7109	9.5339	8.39513	signalling.receptor kinases.leucine rich repeat VI'	(loc_os04g58700.1 : 694.0) no description available & (at1g63430 : 400.0) Leucine-rich repeat protein kinase family protein; FUNCTIONS IN: protein serine/threonine kinase activity, protein kinase activity, ATP binding; INVOLVED IN: transmembrane receptor protein tyrosine kinase signaling pathway, protein amino acid phosphorylation; EXPRESSED IN: 22 plant structures; EXPRESSED DURING: 13 growth st…	(at1g63430 : 400.0) Leucine-rich repeat protein kinase family protein; FUNCTIONS IN: protein serine/threonine kinase activity, protein kinase activity, ATP binding; INVOLVED IN: transmembrane receptor protein tyrosine kinase signaling pathway, protein amino acid phosphorylation; EXPRESSED IN: 22 plant structures; EXPRESSED DURING: 13 growth stages; CONTAINS InterPro DOMAIN/s: Serine/threonine-pro…	mu1005921
	Zm00001d001787	76.3617	65.1256	56.9251	54.0333	49.7519	39.6564	47.4569	49.1957	43.573	49.0918	40.923	63.1114	45.6217	45.6959	RNA.processing.3' end processing.CFIm25'	(loc_os04g58640.1 : 385.0) no description available & (at4g25550 : 355.0) Cleavage/polyadenylation specificity factor, 25kDa subunit; CONTAINS InterPro DOMAIN/s: Cleavage/polyadenylation specificity factor, 25kDa subunit (InterPro:IPR016706); BEST Arabidopsis thaliana protein match is: homolog of CFIM-25 (TAIR:AT4G29820.1); Has 397 Blast hits to 397 proteins in 170 species: Archae - 0; Bacteria -…	(at4g25550 : 355.0) Cleavage/polyadenylation specificity factor, 25kDa subunit; CONTAINS InterPro DOMAIN/s: Cleavage/polyadenylation specificity factor, 25kDa subunit (InterPro:IPR016706); BEST Arabidopsis thaliana protein match is: homolog of CFIM-25 (TAIR:AT4G29820.1); Has 397 Blast hits to 397 proteins in 170 species: Archae - 0; Bacteria - 0; Metazoa - 171; Fungi - 88; Plants - 70; Viruses - …	mu1023001
	Zm00001d001788	12.888	9.94975	9.16356	9.82423	12.1616	13.8197	15.4081	13.417	13.0719	19.7731	15.1853	10.4564	13.7964	15.3618	transport.potassium'	(loc_os04g58620.1 : 1459.0) no description available & (at1g01790 : 1060.0) K efflux antiporter KEA1; K+ efflux antiporter 1 (KEA1); FUNCTIONS IN: potassium:hydrogen antiporter activity, potassium ion transmembrane transporter activity; INVOLVED IN: potassium ion transport, cation transport, metabolic process, transmembrane transport; LOCATED IN: chloroplast, chloroplast envelope; EXPRESSED IN: 2…	(at1g01790 : 1060.0) K efflux antiporter KEA1; K+ efflux antiporter 1 (KEA1); FUNCTIONS IN: potassium:hydrogen antiporter activity, potassium ion transmembrane transporter activity; INVOLVED IN: potassium ion transport, cation transport, metabolic process, transmembrane transport; LOCATED IN: chloroplast, chloroplast envelope; EXPRESSED IN: 23 plant structures; EXPRESSED DURING: 15 growth stages;…	rs128996280
	Zm00001d001789	0.644402	2.41206	1.11073	1.91027	3.98015	2.70385	4.10882	3.72694	5.08352	5.22737	6.43444	1.51937	3.59761	5.11807	cell wall.precursor synthesis.phosphomannomutase'	(loc_os04g58580.1 : 476.0) no description available & (at2g45790 : 414.0) encodes a phosphomannomutase, involved in ascorbate biosynthesis; phosphomannomutase (PMM); FUNCTIONS IN: protein binding, phosphomannomutase activity; INVOLVED IN: L-ascorbic acid biosynthetic process, response to salt stress, mannose biosynthetic process; LOCATED IN: cytoplasm; EXPRESSED IN: 24 plant structures; EXPRESSED…	(at2g45790 : 414.0) encodes a phosphomannomutase, involved in ascorbate biosynthesis; phosphomannomutase (PMM); FUNCTIONS IN: protein binding, phosphomannomutase activity; INVOLVED IN: L-ascorbic acid biosynthetic process, response to salt stress, mannose biosynthetic process; LOCATED IN: cytoplasm; EXPRESSED IN: 24 plant structures; EXPRESSED DURING: 13 growth stages; CONTAINS InterPro DOMAIN/s:…	rs128996413
	Zm00001d001790	53.4854	55.7789	57.4805	57.8538	50.8575	44.9139	46.2242	52.9226	41.1523	42.2735	45.2985	56.1496	47.3319	45.4117	protein.degradation.autophagy'	(loc_os04g58560.2 : 683.0) no description available & (at2g44140 : 415.0) Peptidase family C54 protein; CONTAINS InterPro DOMAIN/s: Peptidase C54 (InterPro:IPR005078); BEST Arabidopsis thaliana protein match is: Peptidase family C54 protein (TAIR:AT3G59950.1); Has 35333 Blast hits to 34131 proteins in 2444 species: Archae - 798; Bacteria - 22429; Metazoa - 974; Fungi - 991; Plants - 531; Viruses …	(at2g44140 : 415.0) Peptidase family C54 protein; CONTAINS InterPro DOMAIN/s: Peptidase C54 (InterPro:IPR005078); BEST Arabidopsis thaliana protein match is: Peptidase family C54 protein (TAIR:AT3G59950.1); Has 35333 Blast hits to 34131 proteins in 2444 species: Archae - 798; Bacteria - 22429; Metazoa - 974; Fungi - 991; Plants - 531; Viruses - 0; Other Eukaryotes - 9610 (source: NCBI BLink).	atg4a
	Zm00001d001791	8.69943	12.9648	7.77514	11.1887	9.28702	8.41197	7.39588	1.49078	2.6628	2.50005	3.34591	10.157	8.36496	2.49988	misc.beta 1,3 glucan hydrolases.glucan endo-1,3-beta-glucosidase'	(at5g24318 : 503.0) O-Glycosyl hydrolases family 17 protein; FUNCTIONS IN: cation binding, hydrolase activity, hydrolyzing O-glycosyl compounds, catalytic activity; INVOLVED IN: carbohydrate metabolic process; LOCATED IN: endomembrane system; CONTAINS InterPro DOMAIN/s: X8 (InterPro:IPR012946), Glycoside hydrolase, family 17 (InterPro:IPR000490), Glycoside hydrolase, catalytic core (InterPro:IPR0…	(at5g24318 : 503.0) O-Glycosyl hydrolases family 17 protein; FUNCTIONS IN: cation binding, hydrolase activity, hydrolyzing O-glycosyl compounds, catalytic activity; INVOLVED IN: carbohydrate metabolic process; LOCATED IN: endomembrane system; CONTAINS InterPro DOMAIN/s: X8 (InterPro:IPR012946), Glycoside hydrolase, family 17 (InterPro:IPR000490), Glycoside hydrolase, catalytic core (InterPro:IPR0…	rs131281141
	Zm00001d001792	0	0.301508	0.277684	0.272895	0	0	0	0	0	0	0	0.213022	0	0	protein.degradation.ubiquitin.E3.RING'	(loc_os01g07390.1 : 365.0) no description available & (at5g01960 : 311.0) RING/U-box superfamily protein; FUNCTIONS IN: zinc ion binding; LOCATED IN: chloroplast; EXPRESSED IN: 23 plant structures; EXPRESSED DURING: 14 growth stages; CONTAINS InterPro DOMAIN/s: Zinc finger, RING-type, conserved site (InterPro:IPR017907), Zinc finger, RING-type (InterPro:IPR001841), Zinc finger, C3HC4 RING-type (I…	(at5g01960 : 311.0) RING/U-box superfamily protein; FUNCTIONS IN: zinc ion binding; LOCATED IN: chloroplast; EXPRESSED IN: 23 plant structures; EXPRESSED DURING: 14 growth stages; CONTAINS InterPro DOMAIN/s: Zinc finger, RING-type, conserved site (InterPro:IPR017907), Zinc finger, RING-type (InterPro:IPR001841), Zinc finger, C3HC4 RING-type (InterPro:IPR018957); BEST Arabidopsis thaliana protein …
	Zm00001d001793	0	0	0	0	0	0	0	0	0	0	0	0	0	0	not assigned.unknown'	no hits & (original description: pep chromosome:AGPv4:2:1045117:1045344:-1 gene:Zm00001d001793 transcript:Zm00001d001793_T001 gene_biotype:protein_coding transcript_biotype:protein_coding)'
	Zm00001d001796	0	0	0	0	0	0	0	0	0	0	0	0	0	0	not assigned.unknown'	no hits & (original description: pep chromosome:AGPv4:2:1048983:1050344:1 gene:Zm00001d001796 transcript:Zm00001d001796_T001 gene_biotype:protein_coding transcript_biotype:protein_coding)'
	Zm00001d001797	5.79962	5.12563	4.72062	2.45606	5.74911	6.15877	8.0122	3.72694	5.56766	6.36375	3.60329	4.52548	6.64003	4.81541	not assigned.unknown'	(original description: pep chromosome:AGPv4:2:1064875:1074378:1 gene:Zm00001d001797 transcript:Zm00001d001797_T001 gene_biotype:protein_coding transcript_biotype:protein_coding description:Protein MIS12 homolog)'
	Zm00001d001798	44.1416	37.0854	41.6525	34.3848	28.9667	26.2874	30.1998	28.3248	30.9853	30.6824	23.4214	39.3161	28.4846	28.3534	lipid metabolism.FA synthesis and FA elongation.acyl-CoA binding protein'	(loc_os04g58550.1 : 261.0) no description available & (at5g53470 : 204.0) Encodes an acyl-CoA binding protein that is localized to vesicles,and plasma membrane especially in epidermal cells of heart, torpedo and cotyledon stage embryos, cell wall of the seed coat. Northern blot analysis showed that the 1.4 kb ACBP1 mRNA was expressed in silique, root, stem, leaf and flower.; acyl-CoA binding prot…	(at5g53470 : 204.0) Encodes an acyl-CoA binding protein that is localized to vesicles,and plasma membrane especially in epidermal cells of heart, torpedo and cotyledon stage embryos, cell wall of the seed coat. Northern blot analysis showed that the 1.4 kb ACBP1 mRNA was expressed in silique, root, stem, leaf and flower.; acyl-CoA binding protein 1 (ACBP1); CONTAINS InterPro DOMAIN/s: Ankyrin rep…	mis12b
	Zm00001d001799	7.08843	9.64824	3.88757	8.73265	9.50814	11.4162	10.0666	8.19928	10.167	12.0457	9.52297	7.33922	10.3303	9.98374	not assigned.unknown'	(loc_os05g37980.1 : 323.0) no description available & (at1g80190 : 231.0) Similar to the PSF1 component of GINS complex, which in other organism was shown to be involved in the initiation of DNA replication.; partner of SLD five 1 (PSF1); FUNCTIONS IN: molecular_function unknown; INVOLVED IN: DNA-dependent DNA replication initiation; LOCATED IN: GINS complex, chloroplast; EXPRESSED IN: 23 plant s…	(at1g80190 : 231.0) Similar to the PSF1 component of GINS complex, which in other organism was shown to be involved in the initiation of DNA replication.; partner of SLD five 1 (PSF1); FUNCTIONS IN: molecular_function unknown; INVOLVED IN: DNA-dependent DNA replication initiation; LOCATED IN: GINS complex, chloroplast; EXPRESSED IN: 23 plant structures; EXPRESSED DURING: 13 growth stages; CONTAIN…	rs128996799
	Zm00001d001800	84.0945	85.9296	89.6918	85.6891	78.9397	105.15	89.3668	128.704	96.1027	99.5473	91.6264	86.3513	91.1521	103.995	misc.GDSL-motif lipase'	(loc_os11g48070.1 : 344.0) no description available & (at3g11210 : 270.0) SGNH hydrolase-type esterase superfamily protein; FUNCTIONS IN: hydrolase activity, hydrolase activity, acting on ester bonds, carboxylesterase activity; INVOLVED IN: lipid metabolic process; LOCATED IN: cellular_component unknown; EXPRESSED IN: 20 plant structures; EXPRESSED DURING: 12 growth stages; CONTAINS InterPro DOMA…	(at3g11210 : 270.0) SGNH hydrolase-type esterase superfamily protein; FUNCTIONS IN: hydrolase activity, hydrolase activity, acting on ester bonds, carboxylesterase activity; INVOLVED IN: lipid metabolic process; LOCATED IN: cellular_component unknown; EXPRESSED IN: 20 plant structures; EXPRESSED DURING: 12 growth stages; CONTAINS InterPro DOMAIN/s: Esterase, SGNH hydrolase-type, subgroup (InterPr…	rs128282323
	Zm00001d001802	0	0	0	0	0	0.150214	0	0	0	0	0	0	0.0500713	0	misc.GDSL-motif lipase'	(loc_os11g48070.1 : 124.0) no description available & (gnl|cdd|38245 : 98.9) no description available & (at3g11210 : 95.9) SGNH hydrolase-type esterase superfamily protein; FUNCTIONS IN: hydrolase activity, hydrolase activity, acting on ester bonds, carboxylesterase activity; INVOLVED IN: lipid metabolic process; LOCATED IN: cellular_component unknown; EXPRESSED IN: 20 plant structures; EXPRESSED…	(at3g11210 : 95.9) SGNH hydrolase-type esterase superfamily protein; FUNCTIONS IN: hydrolase activity, hydrolase activity, acting on ester bonds, carboxylesterase activity; INVOLVED IN: lipid metabolic process; LOCATED IN: cellular_component unknown; EXPRESSED IN: 20 plant structures; EXPRESSED DURING: 12 growth stages; CONTAINS InterPro DOMAIN/s: Esterase, SGNH hydrolase-type, subgroup (InterPro…
	Zm00001d001803	0.322201	0.301508	0	0	0.22112	0.300428	0.205441	0.248463	0	0.227277	0.514755	0.155927	0.242329	0.247624	transport.misc'	(loc_os04g58504.1 : 1092.0) no description available & (at3g15380 : 860.0) Plasma-membrane choline transporter family protein; INVOLVED IN: biological_process unknown; LOCATED IN: plasma membrane; EXPRESSED IN: 22 plant structures; EXPRESSED DURING: 13 growth stages; CONTAINS InterPro DOMAIN/s: Protein of unknown function DUF580 (InterPro:IPR007603); Has 948 Blast hits to 937 proteins in 182 spec…	(at3g15380 : 860.0) Plasma-membrane choline transporter family protein; INVOLVED IN: biological_process unknown; LOCATED IN: plasma membrane; EXPRESSED IN: 22 plant structures; EXPRESSED DURING: 13 growth stages; CONTAINS InterPro DOMAIN/s: Protein of unknown function DUF580 (InterPro:IPR007603); Has 948 Blast hits to 937 proteins in 182 species: Archae - 0; Bacteria - 0; Metazoa - 503; Fungi - 1…	mu1019193
	Zm00001d001804	3.54421	2.11055	5.83136	3.27474	2.87456	2.55363	3.69794	8.44774	5.08352	6.59103	2.3164	3.69022	3.04204	5.60967	stress.biotic.signalling.MLO-like'	(at1g26700 : 224.0) A member of a large family of seven-transmembrane domain proteins specific to plants, homologs of the barley mildew resistance locus o (MLO) protein. The Arabidopsis genome contains 15 genes encoding MLO proteins, with localization in plasma membrane. Phylogenetic analysis revealed four clades of closely-related AtMLO genes. ATMLO14 belongs to the clade I, with AtMLO4 and AtML…	(at1g26700 : 224.0) A member of a large family of seven-transmembrane domain proteins specific to plants, homologs of the barley mildew resistance locus o (MLO) protein. The Arabidopsis genome contains 15 genes encoding MLO proteins, with localization in plasma membrane. Phylogenetic analysis revealed four clades of closely-related AtMLO genes. ATMLO14 belongs to the clade I, with AtMLO4 and AtML…	mlo9
	Zm00001d001806	1.61101	3.61809	2.77684	3.27474	5.08575	4.65663	2.67073	1.24231	0.484145	2.72732	1.80164	2.82017	4.1377	1.56386	DNA.repair'	(loc_os04g58410.1 : 1180.0) no description available & (at1g65070 : 673.0) DNA mismatch repair protein MutS, type 2; FUNCTIONS IN: damaged DNA binding, mismatched DNA binding, ATP binding; INVOLVED IN: mismatch repair, maintenance of fidelity involved in DNA-dependent DNA replication; EXPRESSED IN: 22 plant structures; EXPRESSED DURING: 13 growth stages; CONTAINS InterPro DOMAIN/s: DNA mismatch r…	(at1g65070 : 673.0) DNA mismatch repair protein MutS, type 2; FUNCTIONS IN: damaged DNA binding, mismatched DNA binding, ATP binding; INVOLVED IN: mismatch repair, maintenance of fidelity involved in DNA-dependent DNA replication; EXPRESSED IN: 22 plant structures; EXPRESSED DURING: 13 growth stages; CONTAINS InterPro DOMAIN/s: DNA mismatch repair protein MutS, core (InterPro:IPR007696), DNA mism…	mu1013826
	Zm00001d001807	2.25541	6.03015	2.22147	5.45791	5.97023	6.90984	3.28706	5.46618	7.26217	8.63652	7.46395	3.99123	5.38904	7.20721	not assigned.unknown'	(loc_os04g58380.1 : 198.0) no description available & (at4g21720 : 135.0) unknown protein; FUNCTIONS IN: molecular_function unknown; INVOLVED IN: biological_process unknown; LOCATED IN: cellular_component unknown; EXPRESSED IN: leaf whorl, sepal, male gametophyte, root, flower; EXPRESSED DURING: M germinated pollen stage, 4 anthesis, petal differentiation and expansion stage. & (reliability: 270.…	(at4g21720 : 135.0) unknown protein; FUNCTIONS IN: molecular_function unknown; INVOLVED IN: biological_process unknown; LOCATED IN: cellular_component unknown; EXPRESSED IN: leaf whorl, sepal, male gametophyte, root, flower; EXPRESSED DURING: M germinated pollen stage, 4 anthesis, petal differentiation and expansion stage.	mu1013824
	Zm00001d001808	22.8763	22.9146	23.3254	21.0129	24.5443	27.9398	31.0216	37.2694	30.259	33.8643	32.1722	22.5323	27.8352	33.3912	not assigned.no ontology'	(loc_os09g18320.1 : 520.0) no description available & (gnl|cdd|39075 : 412.0) no description available & (at1g31660 : 369.0) CONTAINS InterPro DOMAIN/s: Bystin (InterPro:IPR007955); Has 475 Blast hits to 467 proteins in 210 species: Archae - 0; Bacteria - 9; Metazoa - 155; Fungi - 139; Plants - 55; Viruses - 0; Other Eukaryotes - 117 (source: NCBI BLink). & (gnl|cdd|68848 : 360.0) no description …	(at1g31660 : 369.0) CONTAINS InterPro DOMAIN/s: Bystin (InterPro:IPR007955); Has 475 Blast hits to 467 proteins in 210 species: Archae - 0; Bacteria - 9; Metazoa - 155; Fungi - 139; Plants - 55; Viruses - 0; Other Eukaryotes - 117 (source: NCBI BLink).	rs128997023
	Zm00001d001809	48.008	50.9548	44.7071	44.4819	51.2998	57.0812	63.6867	66.0911	58.8236	47.7282	51.7329	47.0379	57.3559	56.0939	RNA.regulation of transcription.General Transcription'	(loc_os04g58350.1 : 662.0) no description available & (at4g17020 : 528.0) transcription factor-related; FUNCTIONS IN: RNA polymerase II transcription factor activity; INVOLVED IN: DNA repair, regulation of transcription, DNA-dependent; LOCATED IN: endomembrane system, nucleus; EXPRESSED IN: 22 plant structures; EXPRESSED DURING: 13 growth stages; CONTAINS InterPro DOMAIN/s: Transcription factor T…	(at4g17020 : 528.0) transcription factor-related; FUNCTIONS IN: RNA polymerase II transcription factor activity; INVOLVED IN: DNA repair, regulation of transcription, DNA-dependent; LOCATED IN: endomembrane system, nucleus; EXPRESSED IN: 22 plant structures; EXPRESSED DURING: 13 growth stages; CONTAINS InterPro DOMAIN/s: Transcription factor Tfb2 (InterPro:IPR004598).
	Zm00001d001811	2.89981	2.11055	2.77684	2.72895	1.76896	3.75535	2.87617	2.23617	4.11523	3.40915	3.08853	2.62904	2.80016	3.21227	not assigned.unknown'	(loc_os04g58330.1 : 310.0) no description available & (at2g20740 : 206.0) Tetraspanin family protein; BEST Arabidopsis thaliana protein match is: Tetraspanin family protein (TAIR:AT2G20230.1); Has 35333 Blast hits to 34131 proteins in 2444 species: Archae - 798; Bacteria - 22429; Metazoa - 974; Fungi - 991; Plants - 531; Viruses - 0; Other Eukaryotes - 9610 (source: NCBI BLink). & (reliability: 4…	(at2g20740 : 206.0) Tetraspanin family protein; BEST Arabidopsis thaliana protein match is: Tetraspanin family protein (TAIR:AT2G20230.1); Has 35333 Blast hits to 34131 proteins in 2444 species: Archae - 798; Bacteria - 22429; Metazoa - 974; Fungi - 991; Plants - 531; Viruses - 0; Other Eukaryotes - 9610 (source: NCBI BLink).
	Zm00001d001812	3.22201	3.61809	4.9983	4.36632	5.08575	8.11155	4.31426	3.23002	1.93658	2.9546	3.34591	4.05118	5.83719	2.86678	not assigned.unknown'	(loc_os10g30870.1 : 429.0) no description available & (at5g28500 : 238.0) unknown protein; BEST Arabidopsis thaliana protein match is: unknown protein (TAIR:AT3G04550.1). & (chl4|524066 : 96.7) no description available & (reliability: 476.0) & (original description: pep chromosome:AGPv4:2:1341011:1342402:1 gene:Zm00001d001812 transcript:Zm00001d001812_T001 gene_biotype:protein_coding transcript_b…	(at5g28500 : 238.0) unknown protein; BEST Arabidopsis thaliana protein match is: unknown protein (TAIR:AT3G04550.1).	raf1
[truncated: 39,139 more rows]

## Sheet: Table S6 B73 GOI
	Table S6: Select B73 V4 transcripts of interest from Table S5 encoding biosynthetic enzymes relevant to maize terpenoid pathways with either established or potential roles in antifungal defenses and growth hormone production. Genes encoding pathway enzymes emphasized include the current study (ZmTPS8, ZmTPS27), ZmFPS family (PMID: 35960639), Selinene-derived metabolites (SX; PMID: 28931629), Zeal…
[truncated: 67 more rows]

[truncated: 1 more sheets: Table S7  ZmTps8_NAM_AA ]
